# Supplementary material for: Characterization of the fungal genus Sphaerellopsis associated with rust fungi: species diversity, host-specificity, biogeography, and in-vitro mycoparasitic events of S. macroconidialis on the southern corn rust, Puccinia polysora
Source: IMA Fungus. 2024 Jul 3;15:18. doi: 10.1186/s43008-024-00145-w (PMC11223437; doi:10.1186/s43008-024-00145-w)
Supplement: Supplementary file 1 — Supplementary Material 1. [file 43008_2024_145_MOESM1_ESM.xlsx]

## Sheet: Sheet1
	Supplementary Table 1. All rust specimens screened for the presence of Sphaerellopsis at the Arthur Fungarium. NA:not available data; latitude and longitude are approximations.
Catalog1	PUR Catalog	Rust genus	Epithet	Year	Plant Family	Plant Genus	Epithet	Country	Latitude	Longitude	rust_stage	Continent
PUR017119	PUR5754	Alveolaria	cordiae	1921	Cordiaceae	Cordia	corymbosa	Panama	8.907664	-80.002	II	North America
PUR017123	PUR5758	Alveolaria	cordiae	1903	Cordiaceae	Cordia	cylindrostachya	Jamaica	17.9482	-76.3492	III	North America
PUR017115	PURF16284	Alveolaria	cordiae	1958	Cordiaceae	Cordia	sp.	Peru	-13.239075	-71.905029	I	South America
PUR017111	PURF8745	Alveolaria	cordiae	1920	Cordiaceae	Cordia	cylindrostachya	Bolivia	-16.5	-68.15	I	South America
PUR017112	PURF8746	Alveolaria	cordiae	1924	Cordiaceae	Cordia	tarmensis	Peru	-11.2333	-75.4833	III	South America
PUR017113	PURF8747	Alveolaria	cordiae	1920	Cordiaceae	Cordia	sp.	Bolivia	-16.5	-68.15	0,I	South America
PUR017117	PURF8748	Alveolaria	cordiae	1924	Cordiaceae	Cordia	sp.	Ecuador	-1.591918	-78.222168	I	South America
PUR017116	PURF8751	Alveolaria	cordiae	1920	Cordiaceae	Cordia	sp.	Bolivia	-16.5	-68.15	I	South America
PUR017114	PURF8752	Alveolaria	cordiae	1920	Cordiaceae	Cordia	sp.	Bolivia	-16.5	-68.15	0,I	South America
PUR017118	PURN3180	Alveolaria	cordiae	1975	Cordiaceae	Cordia	sp.	Ecuador	-1.252369	-78.622781	I	South America
PAZ13	PURN23069	Angiopsora	paspalicola	2018	Poaceae	Paspalum	conjugatum	USA	18.3015	-65.7842	NA	North America
PUR017385	PUR66441	Aplopsora	nyssae	1974	Nyssaceae	Nyssa	sylvatica	USA	32.48891	-94.4028	II	North America
PUR017368	PUR87797	Aplopsora	qualeae	1983	Vochysiaceae	Qualea	sp.	Brazil	-21.9667	-47.8167	II	South America
PUR017366	PURF19999	Aplopsora	qualeae	1976	Vochysiaceae	Qualea	sp.	Brazil	-18.975688	-44.483961	II	South America
PUR017377	PURN6496	Aplopsora	qualeae	1922	Vochysiaceae	Qualea	sp.	Brazil	-21.9667	-47.8167	II	South America
PUR012927	PUR51777	Arthuria	columbiana	1924	Euphorbiaceae	Croton	gossypiifolius	Costa Rica	9.858758	-84.0923	II	North America
PUR012931	PUR66505	Arthuria	micra	1967	Euphorbiaceae	Croton	sp.	Mexico	22.70848	-100.347	I	North America
PUR017958	PUR88015	Arthuria	columbiana	1975	Euphorbiaceae	Croton	sp.	Ecuador	-1.252369	-78.622781	II	South America
PUR017959	PURF10477	Arthuria	columbiana	1939	Euphorbiaceae	Croton	sp.	Venezuela	10.500139	-66.893838	II	South America
PUR012928	PURF1187	Arthuria	columbiana	1913	Euphorbiaceae	Croton	gossypiifolius	Trinidad	10.5	-61.25	II	South America
PUR012930	PURF1217	Arthuria	columbiana	1913	Euphorbiaceae	Croton	gossypiifolius	Trinidad	10.694144	-61.518829	II	South America
PUR012838	PURF1218	Arthuria	columbiana	1921	Euphorbiaceae	Croton	gossypiifolius	Trinidad	10.5	-61.25	II	South America
PUR017770	PURF1219	Arthuria	columbiana	1921	Euphorbiaceae	Croton	gossypiifolius	Trinidad	10.5	-61.25	II	South America
PUR012929	PURF14680	Arthuria	columbiana	1952	Euphorbiaceae	Croton	gossypiifolius	Trinidad	10.5	-61.25	II	South America
PUR012886	PURF16291	Arthuria	clemensiae	1955	Euphorbiaceae	Glochidium	sp.	Australia	-21.2333	148.9667	0, I, III	Oceania
PUR012908	PURF9974	Arthuria	sawadae	1938	Euphorbiaceae	Glochidium	sp.	New Guinea	-6.43346	146.8207	III	Oceania
PUR017960	PURN14	Arthuria	columbiana	1972	Euphorbiaceae	Croton	sp.	Venezuela	10.174444	-63.498889	II	South America
PUR012924	PURN3265	Arthuria	catenulata	1980	Euphorbiaceae	Croton	sp.	Brazil	-22.3987	-48.8644	II, III	South America
PUR012889	PURN3436	Arthuria	glochidii	1991	Euphorbiaceae	Glochidium	hohenackeri	India	17.92435	73.65101	II, III, IV	Asia
NA	PUR87195	Austropuccinia	psidii	1983	Myrtaceae	Psidium	guajava	Brazil	-21.2424	-44.9979	III	South America
NA	PURF10659	Austropuccinia	psidii	1941	Myrtaceae	Psidium	sp.	Colombia	6.25184	-75.563591	II	South America
NA	PURF6632	Austropuccinia	psidii	1918	Myrtaceae	Eugenia	glomerata	Ecuador	-2.289024	-78.983293	II	South America
NA	PURF6640	Austropuccinia	psidii	1891	Myrtaceae	Myrtus	sp.	Ecuador	-1.252369	-78.622781	II	South America
NA	PURF9420	Austropuccinia	psidii	1938	Myrtaceae	Myrtaceae	sp.	Argentina	-34.720562	-58.471497	II	South America
NA	PURN15011	Austropuccinia	psidii	2016	Myrtaceae	Syzygium	jambos	Venezuela	8.595241	-71.143404	II	South America
NA	PURN15012	Austropuccinia	psidii	2016	Myrtaceae	Syzygium	jambos	Venezuela	8.595241	-71.143404	II	South America
NA	PURN15013	Austropuccinia	psidii	2016	Myrtaceae	Syzygium	jambos	Venezuela	8.595241	-71.143404	II	South America
NA	PURN15014	Austropuccinia	psidii	2016	Myrtaceae	Syzygium	jambos	Venezuela	8.595241	-71.143404	II	South America
PAZ03	PURN23059	Austropuccinia	sp.	2018	Myrtaceae	NA	NA	USA	18.3015	-65.7842	II	North America
NA	PURN2657	Austropuccinia	psidii	1982	Myrtaceae	Myrtaceae	NA	Brazil	-21.9667	-47.8167	II	South America
NA	PURN7676	Austropuccinia	psidii	1998	Myrtaceae	Eugenia	jambosa	Brazil	-22.5123	-48.9162	II	South America
PUR017099	PUR47596	Baeodromus	californicus	1929	Asteraceae	Senecio	flaccidus douglassii	USA	34.18951	-118.174	I	North America
PUR012963	PUR49951	Baeodromus	eupatorii	1941	Asteraceae	Ageratina	mairetianum	Guatemala	14.74122	-91.6639	I	North America
PUR017102	PUR5781	Baeodromus	holwayi	1903	Asteraceae	Senecio	cinerarioides	Mexico	19.10268	-99.7679	I	North America
PUR017101	PUR61230	Baeodromus	holwayi	1903	Asteraceae	Senecio	argutus	Mexico	19.22436	-99.2019	I	North America
PUR012962	PUR62536	Baeodromus	eupatorii	1910	Asteraceae	Ageratina	adenophora	Mexico	19.71667	-101.183	I	North America
PUR012961	PURF11229	Baeodromus	andina	1922	Gentianaceae	Halenia	umbellata	Peru	-11.9379	-75.3386	I	South America
PUR017105	PURF8721	Baeodromus	senecionis	1920	Asteraceae	Senecio	betonicaefolius	Ecuador	-0.19457	-78.49301	I	South America
PUR017110	PURN4612	Baeodromus	sp.	1924	Asteraceae	Eupatorium	sp.	Peru	-10.046111	-76.621389	I	South America
NA	PURN266	Blastospora	iotana	1992	Smilacaceae	Smilax	Nipponica	Japan	37.7	138.8333	NA	Asia
NA	PURN270	Blastospora	smilacis	1995	Smilacaceae	Smilax	sieboldii	Japan	36.798	140.3456	II, IV	Asia
PUR013470	PURF19055	Botryorhiza	hippocrateae	1979	Celastraceae	Hippocratea	volubilis	Brazil	-22.512305	-48.916169	III	South America
PUR021126	PUR66824	Catenulopsora	thaungii	1972	Bignoniaceae	Heterophragma	sulfureum	Burma	21.20229	96.01417	III	Asia
NA	PUR89024	Catenulopsora	henneneae	1984	Sapotaceae	Pouteria	sp.	Brazil	-21.9667	-47.8167	III	South America
PUR018860	PUR9003	Catenulopsora	praelonga	1926	Malvaceae	Hibiscus	syriacus	USA	30.36742	-89.092816	II	North America
PUR021107	PUR90044	Catenulopsora	praelonga	1986	Sapotaceae	Pouteria	sp.	Brazil	-21.9667	-47.8167	II	South America
PUR021124	PURF10408	Catenulopsora	daedaloides	1940	Lamiaceae	Clerodendrum	buchholzii aff.	Uganda	0.06444	32.44694	II	Africa
PUR018892	PURF10934	Catenulopsora	praelonga	1943	Malvaceae	Pavonia	hastata	Argentina	-34.921454	-57.954533	II	South America
PUR018888	PURF10937	Catenulopsora	praelonga	1941	Malvaceae	Malvaviscus	sp.	Argentina	-27.46056	-58.983886	II	South America
PUR018889	PURF11391	Catenulopsora	praelonga	1941	Malvaceae	Malvaviscus	sp.	Argentina	-27.46056	-58.983886	II	South America
PUR018854	PURN3007	Catenulopsora	grewiae	1991	Malvaceae	Grewia	tenax	India	28.56444	77.33317	II	Asia
PUR021111	PURN3015	Catenulopsora	flacourtiae	1991	Salicaceae	Flacourtia	sp.	India	17.92435	73.65101	II	Asia
PUR018894	PURN3017	Catenulopsora	praelonga	1994	Malvaceae	Pavonia	malvacea	Argentina	-33.008871	-61.807463	II	South America
PUR018895	PURN3018	Catenulopsora	praelonga	1994	Malvaceae	Pavonia	sepium	Argentina	-26.781676	-65.358442	II	South America
PUR021125	PURN3019	Catenulopsora	thaiana	1985	Bignoniaceae	Stereospermum	cylindricum	Thailand	15.37939	100.0245	II	Asia
NA	PURN3579	Catenulopsora	henneneae	1976	Sapotaceae	Pouteria	sp.	Brazil	-18.9757	-44.484	II	South America
PUR013443	PURF18572	Ceratocoma	jacksoniae	1974	Fabaceae	Dillwynia	retorta	Australia	-33.624	151.2474	III	Oceania
PUR017049	PURF16287	Ceropsora	piceae	1956	Piceaceae	Picea	smithiana	India	31.257157	77.45959	III	Asia
PUR012805	PUR42934	Cerotelium	sabiceae	1916	Rubiaceae	Sabicea	villesa	USA	18.17382	-66.9747	II	North America
PUR011812	PUR5542	Cerotelium	ficicola	1919	Moraceae	Maclura	tinctoria	Cuba	23.09025	-82.3787	II	North America
PUR011882	PUR5645	Cerotelium	canavaliae	1921	Fabaceae	Canavalia	gladiata	USA	18.37721	-66.0428	II	North America
PUR011789	PUR56674	Cerotelium	ficicola	1959	Moraceae	Ficus	insipida	USA	28.02224	-81.7329	II	North America
PUR012799	PUR66679	Cerotelium	muxae	1979	Lecythidaceae	Eschweilera	sp.	Brazil	-6.7482	-52.6348	II	South America
PUR012835	PUR66749	Cerotelium	allaeanthi	1925	Moraceae	Broussonetia	luzonica	Philippines	16.2892	119.95	II	Asia
PUR011850	PURF1094	Cerotelium	indica	1925	Moraceae	Ficus	septica	Philippines	16.41716	120.591	II	Asia
PUR011833	PURF1105	Cerotelium	ficicola	1890	Moraceae	Ficus	sp.	Ecuador	-1.8088	-78.4584	II	South America
PUR012800	PURF16183	Cerotelium	combreti	1956	Combretaceae	Combretum	sp.	Ghana	6.69362	-1.62179	II	Africa
PUR012804	PURF16253	Cerotelium	clerodendri	1951	Lamiaceae	Clerodendron	bucholzii	Ghana	5.333333	-0.75	II	Africa
PUR010528	PURF18316	Cerotelium	fici	1912	Moraceae	Ficus	maxima	Trinidad	10.5	-61.25	II	South America
PUR012809	PURF9027	Cerotelium	sabiceae	1913	Rubiaceae	Sabicea	aspera	Trinidad	10.687634	-61.395569	II	South America
PUR012808	PURF9028	Cerotelium	sabiceae	1913	Rubiaceae	Sabicea	aspera	Trinidad	10.687634	-61.395569	II	South America
PUR011781	PURN10810	Cerotelium	fici	1951	Moraceae	Morus	indica	India	11.00555	76.96612	II	Asia
PUR011765	PURN11409	Cerotelium	fici	1966	Moraceae	Ficus	sp.	USA	26.13969	-80.9696	II, III	North America
PUR047426	PURN15504	Cerotelium	sabiceae	2003	Rubiaceae	Sabicea	sp.	Guyana	-	-	II	South America
PUR047439	PURN15517	Cerotelium	sabiceae	2003	Rubiaceae	Sabicea	sp.	Guyana	-	-	II	South America
ML320	PURN22416	Cerotelium	sabiceae	2013	Rubiaceae	Sabicea	cf. villosa	Guyana	4.72086	-59.2146	II	South America
PUR012811	PURN3445	Cerotelium	trichosanthes	1991	Cucurbitaceae	Trichosanthes	tricuspidata	India	13.37442	75.55152	II	Asia
PUR012803	PURN3574	Cerotelium	figueiredeae	1988	Rubiaceae	Randia	sp.	Brazil	-22.5123	-48.9162	II	South America
PUR011870	PURN3576	Cerotelium	coccolobae	1983	Polygonaceae	Coccoloba	sp.	Brazil	-19.1187	-54.5963	II, III	South America
PUR012833	PURN3583	Cerotelium	giacometii	1988	Caryocaraceae	Caryocar	brasiliense	Brazil	-21.9667	-47.8167	II	South America
PUR011820	PURN3588	Cerotelium	ficicola	1988	Moraceae	Ficus	sp.	Brazil	-14.7833	-59.6066	II	South America
NA	PUR88192	Cerradoa	palmaea	1978	Arecaceae	Arecaceae	sp.	Colombia	4.383333	-72.066667	II	South America
NA	PURF19230	Cerradoa	palmaea	1979	Arecaceae	Attalea	sp.	Brazil	-21.9667	-47.8167	II	South America
PUR012481	PUR19092	Chaconia	brasiliensis	1976	Fabaceae	Stryphnodendron	adstringens	Brazil	-15.8333	-48.0255	II	South America
PUR012252	PUR87679	Chaconia	ingae	1983	Fabaceae	Inga	sp.	Brazil	-21.922924	-46.395979	II	South America
PUR012251	PUR89097	Chaconia	ingae	1984	Fabaceae	Inga	sp.	Brazil	-19.466721	-44.172511	II	South America
PUR012528	PUR90080	Chaconia	maprouneae	1986	Euphorbiaceae	Maprounea	brasiliensis	Brazil	-19.3013	-46.0665	II	South America
PUR012485	PUR90092	Chaconia	brasiliensis	1986	Fabaceae	Stryphnodendron	adstringens	Brazil	-18.9757	-44.484	II	South America
PUR012240	PURF10654	Chaconia	ingae	1941	Fabaceae	Inga	edulis	Colombia	6.25184	-75.563591	II	South America
PUR012239	PURF17169	Chaconia	ingae	1963	Fabaceae	Inga	edulis	Brazil	-4.016807	-53.415039	II	South America
PUR012267	PURF18266	Chaconia	ingae	1971	Fabaceae	Inga	sp.	Colombia	6.25184	-75.563591	II	South America
PUR012266	PURF18645	Chaconia	ingae	1975	Fabaceae	Inga	sp.	Colombia	4.495866	-74.134521	0,I,II	South America
PUR012265	PURF18646	Chaconia	ingae	1975	Fabaceae	Inga	sp.	Colombia	6.5	-73.066667	0,II	South America
PUR012264	PURF18647	Chaconia	ingae	1975	Fabaceae	Inga	sp.	Colombia	4.876608	-74.43783	0,I	South America
PUR012263	PURF18648	Chaconia	ingae	1975	Fabaceae	Inga	sp.	Colombia	4.567047	-73.996909	II	South America
PUR012108	PURF18694	Chaconia	alutacea	1911	Fabaceae	Pithecellobium	glomeratum	Peru	-4.583333	-81.233333	I	South America
PUR012489	PURF19097	Chaconia	brasiliensis	1976	Fabaceae	Stryphnodendron	adstringens	Brazil	-18.9757	-44.484	0, I	South America
PUR012480	PURF19099	Chaconia	brasiliensis	1977	Fabaceae	Stryphnodendron	adstringens	Brazil	-21.9667	-47.8167	II	South America
PUR012261	PURF2257	Chaconia	ingae	1922	Fabaceae	Inga	sp.	Brazil	-21.9667	-47.8167	0	South America
PUR012242	PURF2260	Chaconia	ingae	1918	Fabaceae	Inga	pachycarpa	Ecuador	-1.252369	-78.622781	II	South America
PUR012243	PURF2261	Chaconia	ingae	1892	Fabaceae	Inga	pachycarpa	Ecuador	-0.114445	-78.496173	II/III	South America
PUR012241	PURF2262	Chaconia	ingae	1920	Fabaceae	Inga	insignis	Ecuador	-0.194568	-78.493005	II	South America
PUR047437	PURN15515	Chaconia	ingae	2003	Fabaceae	Inga	sp.	Guyana	-	-	II	South America
PUR047444	PURN15522	Chaconia	ingae	2003	Fabaceae	Inga	sp.	Guyana	-	-	II	South America
PUR041551	PURN16391	Chaconia	ingae	2016	Fabaceae	Inga	edulis	Peru	-12.239679679917382	-76.94739070408865	II	South America
PUR012245	PURN3097	Chaconia	ingae	1987	Fabaceae	Inga	sp.	Brazil	0.039242	-51.10676	III	South America
PUR012246	PURN3098	Chaconia	ingae	1987	Fabaceae	Inga	sp.	Brazil	1.62153	-52.001953	II	South America
PUR012248	PURN3099	Chaconia	ingae	1982	Fabaceae	Inga	sp.	Brazil	-3.11333	-60.02528	II	South America
PUR012249	PURN3100	Chaconia	ingae	1987	Fabaceae	Inga	sp.	Brazil	0.214677	-51.066667	III	South America
PUR012250	PURN3101	Chaconia	ingae	1990	Fabaceae	Inga	sp.	Brazil	0.214677	-51.066667	II	South America
PUR012256	PURN3113	Chaconia	ingae	1993	Fabaceae	Inga	sp.	Brazil	-22.5123	-48.9162	II, III	South America
PUR012238	PURN3115	Chaconia	ingae	1994	Fabaceae	Inga	edulis	Brazil	0.214677	-51.066667	II	South America
PUR012244	PURN3202	Chaconia	ingae	1983	Fabaceae	Inga	saltensis	Bolivia	-21.526845	-63.981612	II	South America
PUR012541	PURN3938	Chaconia	butleri	1948	Oleaceae	Jasminum	malabaricum	India	12.29617	75.87548	II	South America
PUR012793	PURN4019	Chaconia	hennenii	1920	Moraceae	Maclura	tinctoria	Bolivia	-16.139956	-67.724731	II	South America
PUR012477	PURN4199	Chaconia	brasiliensis	1978	Fabaceae	Stryphnodendron	adstringens	Brazil	-15.833275	-48.025477	II	South America
PUR012499	PURN4200	Chaconia	brasiliensis	1994	Fabaceae	Stryphnodendron	pulcherrimum	Brazil	-4.01681	-53.415	II	South America
PUR012502	PURN4207	Chaconia	brasiliensis	1988	Fabaceae	Stryphnodendron	sp.	Brazil	-18.975688	-44.483961	II	South America
PUR012538	PURN4220	Chaconia	maprouneae	1988	Euphorbiaceae	Maprounea	sp.	Brazil	-18.9757	-44.484	II	South America
PUR012798	PURN4225	Chaconia	hennenii	1988	Moraceae	Maclura	tinctoria	Brazil	-18.975688	-44.484	I	South America
PUR012247	PURN4606	Chaconia	ingae	1987	Fabaceae	Inga	sp.	Brazil	1.62153	-52.001953	III	South America
PUR012496	PURN619	Chaconia	brasiliensis	1999	Fabaceae	Stryphnodendron	coriaceum	Brazil	-22.8975	-43.1847	II	South America
PUR012253	PURN6901	Chaconia	ingae	1999	Fabaceae	Inga	sp.	Brazil	-23.56	-48.27	I	South America
PUR012509	PURN6907	Chaconia		1993	Fabaceae	Stryphnodendron	sp.	Brazil	-22.5123	-48.9162	II	South America
PUR012254	PURN9602	Chaconia	ingae	1998	Fabaceae	Inga	sp.	Brazil	-22.512305	-48.916169	II	South America
PUR013439	PURF18212	Chardoniella	gynoxidis	1971	Asteraceae	Eupatorium	sp.	Colombia	3.5	-73	III	South America
PUR013440	PURF18309	Chardoniella	gynoxidis	1971	Asteraceae	Eupatorium	sp.	Colombia	6.25184	-75.563591	III	South America
PUR013438	PURF8729	Chardoniella	gynoxidis	1910	Asteraceae	Ageratina	asclepiadea	Colombia	4.876608	-74.437683	III	South America
PUR013442	PURF8741	Chardoniella	gynoxidis	1913	Asteraceae	Eupatorium	sp.	Venezuela	10.488011	-66.879193	III	South America
PUR013436	PURF8743	Chardoniella	andina	1920	Asteraceae	Ageratina	pseudochilca	Ecuador	-0.19457	78.49301	III	South America
PUR013437	PURN6625	Chardoniella	andina	1975	Asteraceae	Eupatorium	sp.	Ecuador	-0.16761	-78.4507	0, III	south America
PUR013441	PURN6626	Chardoniella	gynoxidis	1983	Asteraceae	Eupatorium	sp.	Colombia	4.495866	-74.134521	III	South America
PUR017055	PURF11169	Chrysocelis	lupini	1922	Fabaceae	Lupinus	mutabilis	Peru	-10.417881	-76.446272	I,III	South America
PUR017054	PURF11170	Chrysocelis	lupini	1922	Fabaceae	Lupinus	humifusus	Peru	-9.984969	-76.433282	I,III	South America
PUR017053	PURF11171	Chrysocelis	lupini	1923	Fabaceae	Lupinus	bogotensis	Peru	-10.441941	-76.189861	I,III	South America
PUR017061	PURF16867	Chrysocelis	lupini	1962	Fabaceae	Lupinus	pubescens	Ecuador	-0.19457	-78.49301	0,I,III	South America
PUR017074	PURF18224	Chrysocelis	lupini	1971	Fabaceae	Lupinus	sp.	Venezuela	8.639965	-71.098169	II	South America
PUR017059	PURF18279	Chrysocelis	lupini	1914	Fabaceae	Lupinus	paniculatus	Peru	-7.255558	-76.475553	III	South America
PUR017056	PURF18280	Chrysocelis	lupini	1920	Fabaceae	Lupinus	paniculatus	Ecuador	-1.515042	-78.244141	III	South America
PUR017057	PURF18281	Chrysocelis	lupini	1920	Fabaceae	Lupinus	paniculatus	Ecuador	-0.19457	-78.49301	I,III	South America
PUR017058	PURF18282	Chrysocelis	lupini	1920	Fabaceae	Lupinus	paniculatus	Ecuador	-0.19457	-78.49301	II,IV	South America
PUR017060	PURF18283	Chrysocelis	lupini	1891	Fabaceae	Lupinus	pubescens	Ecuador	-0.19457	-78.49301	II,III	South America
PUR017062	PURF18284	Chrysocelis	lupini	1918	Fabaceae	Lupinus	ramosissimus	Ecuador	-1.35	-78.4	III	South America
PUR017064	PURF18285	Chrysocelis	lupini	1918	Fabaceae	Lupinus	semperflorens	Ecuador	-2.289024	-78.983293	III	South America
PUR017071	PURF18286	Chrysocelis	lupini	1920	Fabaceae	Lupinus	sp.	Ecuador	-1.252369	-78.6228	III	South America
PUR017069	PURF18287	Chrysocelis	lupini	1920	Fabaceae	Lupinus	sp.	Ecuador	-0.684403	-78.436631	III	South America
PUR017070	PURF18288	Chrysocelis	lupini	1920	Fabaceae	Lupinus	sp.	Ecuador	-0.19457	-78.49301	0,III	South America
PUR017073	PURF18651	Chrysocelis	lupini	1971	Fabaceae	Lupinus	sp.	Venezuela	8.846684	-70.716275	I,III	South America
PUR017065	PURF18652	Chrysocelis	lupini	1975	Fabaceae	Lupinus	sp.	Ecuador	-0.167606	-78.45071	III	South America
PUR017066	PURF18653	Chrysocelis	lupini	1975	Fabaceae	Lupinus	sp.	Ecuador	-0.167606	-78.45071	II,III	South America
PUR017067	PURF18654	Chrysocelis	lupini	1975	Fabaceae	Lupinus	sp.	Ecuador	-0.167606	-78.45071	II,III	South America
PUR017079	PURF18655	Chrysocelis	muehlenbeckiae	1974	Polygonaceae	Muehlenbeckia	sp.	Colombia	4.876608	-74.437683	III	South America
PUR017072	PURN11562	Chrysocelis	lupini	2014	Fabaceae	Lupinus	sp.	Peru	-7.133333	-78.483333	III	South America
PUR041543	PURN16383	Chrysocelis	lupini	2016	Fabaceae	Fabaceae	sp.	Peru	-	-	III,IV	South America
PUR017068	PURN19	Chrysocelis	lupini	1975	Fabaceae	Lupinus	sp.	Ecuador	-0.160984	-78.647124	I,II,III	South America
PUR017078	PURN4452	Chrysocelis	muehlenbeckiae	1975	Polygonaceae	Muehlenbeckia	sp.	Colombia	4.206944	-75.958056	II?	South America
PUR017080	PURN4453	Chrysocelis	muehlenbeckiae	1985	Polygonaceae	Muehlenbeckia	sp.	Peru	-7.644778	-74.289062	III	South America
PUR045659	PUR2014	Chrysocyclus	cestri	1921	Solanaceae	Cestrum	aurantiacum	Panama	8.994484	-79.8921	III	North America
PUR045649	PURF10670	Chrysocyclus	mikaniae	1939	Asteraceae	Mikania	sp.	Venezuela	10.492004	-67.609711	NA	South America
PUR045648	PURN10075	Chrysocyclus	mikaniae	1975	Asteraceae	Mikania	sp.	Ecuador	-4.066852	-78.954881	III	South America
PUR045644	PURN10076	Chrysocyclus	mikaniae	1975	Asteraceae	Mikania	sp.	Ecuador	-2.965497	-78.431972	II	South America
PUR045647	PURN10077	Chrysocyclus	mikaniae	1975	Asteraceae	Mikania	sp.	Ecuador	-1.046947	-79.821388	NA	South America
PUR045646	PURN10078	Chrysocyclus	mikaniae	1975	Asteraceae	Mikania	sp.	Ecuador	-0.935206	-78.615545	III	South America
PUR045645	PURN10079	Chrysocyclus	mikaniae	1975	Asteraceae	Mikania	sp.	Ecuador	-0.46714	-78.7475	III	South America
PUR041559	PURN16399	Chrysocyclus	mikaniae	2016	Asteraceae	Asteraceae	sp.	Peru	-5.6666666667	-77.75	NA	South America
PUR012592	PUR43491	Chrysomyxa	arctostaphyli	1924	Piceaceae	Picea	pungens	USA	39.63332	-105.317	I	North America
NA	PUR44344	Chrysomyxa	ilicina	1896	Aquifoliaceae	Ilex	opaca	USA	38.06115	-81.0815	I	North America
PUR012696	PUR4798	Chrysomyxa	cassandrae	NA	Piceaceae	Picea	mariana	USA	43.0912	-70.6956	I	North America
PUR012668	PUR4852	Chrysomyxa	nagodhii	1998	Piceaceae	Picea	rubra	Canada	45.68316	-62.7103	I	North America
PUR012688	PUR4877	Chrysomyxa	reticulata	1916	Ericaceae	Ledum	latifolium	USA	45.80619	-89.1628	II, III	North America
PUR012608	PUR4912	Chrysomyxa	arctostaphyli	1998	Ericaceae	Arctostaphylos	uva-ursi	USA	44.48	-88.2218	III	North America
PUR012021	PUR49164	Chrysomyxa	ledicola	1939	Piceaceae	Picea	glauca	Canada	49.61667	-105.983	NA	North America
NA	PUR50507	Chrysomyxa	pirolata	1940	Ericaceae	Pyrola	secunda	Guatemala	14.74122	-91.6639	II	North America
PUR012695	PUR50574	Chrysomyxa	cassandrae	1941	Piceaceae	Picea	glaucam	USA	62.32389	-150.109	0, I	North America
PUR012317	PUR52013	Chrysomyxa	ledicola	1949	Ericaceae	Rhododendron	groenlandicum	Canada	54.91451	-71.6858	II, III	North America
PUR012366	PUR54247	Chrysomyxa	piperiana	1924	Ericaceae	Rhododendron	macrophyllum	USA	40.87993	-124.058	II	North America
PUR012407	PUR54524	Chrysomyxa	chiogensis	1951	Ericaceae	Gualtheria	hispaidali	Canada	51.37092	-55.5908	II	North America
PUR012686	PUR54528	Chrysomyxa	vacinii	1952	Ericaceae	Vaccinium	parvifolium	Canada	54.01667	-132.15	II	North America
PUR012642	PUR54529	Chrysomyxa	rhododendri	1955	Ericaceae	Rhododendron	sp.	USA	46.35232	-124.054	II	North America
PUR012646	PUR54534	Chrysomyxa	rhododendri	1955	Ericaceae	Rhododendron	sp.	USA	46.35232	-124.054	I	North America
PUR012469	PUR54977	Chrysomyxa	arctostaphyli	1955	Piceaceae	Picea	engelmanni	USA	40.81411	-110.799	I	North America
PUR012381	PUR57113	Chrysomyxa	piperiana	1950	Ericaceae	Rhododendron	macrophyllum	Canada	49.74328	-124.275	II	North America
PUR012343	PUR57118	Chrysomyxa	woronini	1959	Ericaceae	Ledum	palustre	Canada	64.05223	-139.45	II	North America
PUR012717	PUR61362	Chrysomyxa	neoglandulosi	1965	Piceaceae	Picea	engelmannii	USA	46.71174	-115.929	I	North America
NA	PUR66507	Chrysomyxa	ledi	1979	Piceaceae	Picea	glauca	Canada	49.74328	-124.275	I	North America
PUR012661	PURF11729	Chrysomyxa	rhododendri	1948	Ericaceae	Rhododendron	keleticum	England	51.28333	0.216667	II	Europe
PUR012399	PURF12690	Chrysomyxa	menziesiae	1931	Loasaceae	Menziesia	pentandra	Japan	35.78255	137.7988	III	Asia
PUR012398	PURF16188	Chrysomyxa	succinea	1958	Ericaceae	Rhododendron	aureum	Japan	43.38749	142.5605	II	Asia
PUR012648	PURF513	Chrysomyxa	rhododendri	1997	Piceaceae	Picea	excelsa	Italy	42.08258	13.86523	0, I	Europe
PUR012351	PURF539	Chrysomyxa	dietelii	1925	Ericaceae	Rhododendron	subsessile	Philippines	16.33513	120.5609	II	Asia
PUR012356	PURF542	Chrysomyxa	expansa	1928	Ericaceae	Rhododendron	fauriae roseum	Japan	43.69698	142.9205	III	Asia
PUR012959	PURN10808	Chrysomyxa	vitis	1909	Vitaceae	Vitis	latifolia	India	26.70266	92.13483	II	Asia
PUR012960	PURN10809	Chrysomyxa	vitis	1932	Vitaceae	Vitis	sp.	India	20.46269	85.86823	II	Asia
NA	PURN151	Chrysomyxa	empetri	1917	Ericaceae	Empetrum	nigrum	Finland	60.24306	25.28746	II	Europe
NA	PURN152	Chrysomyxa	abietis	1955	Piceaceae	Picea	abies	Finland	60.68333	25.4	II	Europe
PUR012629	PURN3432	Chrysomyxa	arctostaphyli	1962	Ericaceae	Arctostaphylos	uva-ursi	USA	36.37	-105.482	III	North America
NA	PURN3434	Chrysomyxa	pirolata	1951	Ericaceae	Pyrola	asarifolia	USA	41.31137	-105.591	II	North America
PUR012385	PURN6615	Chrysomyxa	roanensis	1959	Ericaceae	Rhododendron	carolinianum	USA	35.85305	-83.5917	II, III	North America
PUR033854	PURF11159	Chrysopsora	gynoxidis	1922	Asteraceae	Gynoxys	sp.	Peru	-9.984969	-76.433282	0,III	South America
PUR033851	PURF18260	Chrysopsora	gynoxidis	1964	Asteraceae	Gynoxys	tomentosissima	Peru	-6.230554	-77.870825	III	South America
PUR033852	PURF2282	Chrysopsora	gynoxidis	1920	Asteraceae	Gynoxys	sp.	Ecuador	-3.553987	-80.066816	III	South America
PUR033848	PURF2283	Chrysopsora	gynoxidis	1920	Asteraceae	Gynoxys	hallii	Ecuador	-0.19457	-78.49301	II	South America
PUR033847	PURF2284	Chrysopsora	gynoxidis	1920	Asteraceae	Gynoxys	buxifolia	Ecuador	-0.19457	-78.49301	II	South America
PUR033849	PURF2285	Chrysopsora	gynoxidis	1920	Asteraceae	Gynoxys	hypomalaca	Bolivia	-15.76667	-68.63333	II	South America
PUR033850	PURF2286	Chrysopsora	gynoxidis	1890	Asteraceae	Gynoxys	laurifolia	Ecuador	-0.19457	-78.49301	III	South America
PUR033853	PURN3885	Chrysopsora	gynoxidis	1975	Asteraceae	Gynoxys	sp.	Ecuador	-0.935206	-78.615545	III	South America
PUR012216	PUR52259	Cionothrix	praelonga	1951	Asteraceae	Chromolaena	odorata	Trinidad	10.5	-61.25	III,I?	South America
PUR012170	PUR5683	Cionothrix	basicrassa	1917	Asteraceae	Critonia	morifolia	Guatemala	14.62111	-90.5269	II, III	North America
PUR012176	PUR5687	Cionothrix	praelonga	1915	Asteraceae	Chromolaena	odorata	Costa Rica	9.933333	-84.0833	II, III	North America
PUR012233	PURF15950	Cionothrix	praelonga	1953	Asteraceae	Eupatorium	sp.	Colombia	5.635	-69.972778	III,I?	South America
PUR012215	PURF8725	Cionothrix	praelonga	1910	Asteraceae	Chromolaena	odorata	Colombia	6.25184	-75.563591	III,I?	South America
PUR012221	PURF8726	Cionothrix	praelonga	1919	Asteraceae	Eupatorium	criticanum	Paraguay	-25.27742	-57.57611	III,I?	South America
PUR012213	PURF8727	Cionothrix	praelonga	1910	Asteraceae	Austroeupatorium	inulifolium	Colombia	4.876608	-78.437683	III,I?	South America
PUR012217	PURF8728	Cionothrix	praelonga	1913	Asteraceae	Chromolaena	odorata	Trinidad	10.687634	-61.395569	III,I?	South America
PUR012218	PURF8730	Cionothrix	praelonga	1920	Asteraceae	Chromolaena	subscandens	Bolivia	-16.5	-68.15	III,I?	South America
PUR012219	PURF8731	Cionothrix	praelonga	1910	Asteraceae	Chromolaena	tacotana	Colombia	6.25184	-75.563591	III,I?	South America
PUR012220	PURF8732	Cionothrix	praelonga	1910	Asteraceae	Critonia	morifolia	Colombia	2.5	-76.583333	III,I?	South America
PUR012237	PURF8734	Cionothrix	praelonga	1913	Asteraceae	Eupatorium	sp.	Trinidad	10.5	-61.25	III	South America
PUR012236	PURF8736	Cionothrix	praelonga	1924	Asteraceae	Eupatorium	sp.	Ecuador	-1.708836	-79.043114	III	South America
NA	PURF8737	Cionothrix	praelonga	1924	Asteraceae	Eupatorium	sp.	Ecuador	-1.708836	-79.043114	III	South America
PUR012235	PURF8738	Cionothrix	praelonga	1924	Asteraceae	Eupatorium	sp.	Ecuador	-0.559399	-77.683838	III	South America
PUR012234	PURF8739	Cionothrix	praelonga	1891	Asteraceae	Eupatorium	sp.	Ecuador	-0.559399	-77.683838	III	South America
NA	PURF11744	Coleopuccinia	simplex	1939	Rosaceae	Eriobotrya	japonica	China	32.61667	114.9833	II	Asia
NA	PURF12866	Coleopuccinia	idei	1933	Rosaceae	Rhaphiolepis	umbellata	Japan	31.93979	130.4765	III	Asia
NA	BOG02	Coleosporium	solidaginis	2018	Asteraceae	Solidago	sp.	USA	40.4544	-86.9389	II	North America
NA	MCA7983-1	Coleosporium	sp.	2018	Asteraceae	Helianthus	sp.	USA	38.7854	-77.1747	II	North America
PUR014211	PUR014211	Coleosporium	vernoniae	1983	Asteraceae	Elephantopus	mollis	Brazil	-21.966667	-47.816667	II	South America
PUR014002	PUR088235	Coleosporium	vernoniae	1977	Asteraceae	Vernonia	gigantea	USA	29.68243	-82.3603	II, III	North America
PUR015802	PUR106	Coleosporium	minntum	1918	Oleaceae	Forestiera	ligustrina	USA	27.95286	-82.4505	II, III	North America
PUR016873	PUR10766	Coleosporium	convolvuli	1988	Convolvulaceae	Ipomoea	sp.	USA	37.98906	-90.4998	II, III	North America
PUR016872	PUR10802	Coleosporium	ipomoeae	1940	Convolvulaceae	Ipomoea	sp.	Uganda	0.83333	31.91667	II	Africa
PUR016152	PUR10918	Coleosporium	plumierae	1994	Apocynaceae	Plumeria	rubra	USA	20.89698	-156.204	II, III	North America
PUR015819	PUR1100	Coleosporium	asterum	1899	Asteraceae	Symphyotrichum	navi-belgii	USA	44.82726	-93.231	II	North America
PUR016156	PUR11067	Coleosporium	plumierae	2012	Apocynaceae	Plumeria	sp.	Northern Mariana Islands	15.20135	145.7214	I, II, III	Oceania
PUR015827	PUR11164	Coleosporium	apocynaceum	1966	Apocynaceae	Allamanda	blanchetii	USA	27.49559	-81.4409	II	North America
PUR015815	PUR113	Coleosporium	apocynaceum	1918	Pinaceae	Pinus	taeda	USA	29.18372	-82.0543	I	North America
NA	PUR1238	Coleosporium	solidaginis	1914	Asteraceae	Symphyotrichum	sp.	USA	44.60889	-87.4326	II, III	North America
NA	PUR1368	Coleosporium	asterum	1916	Asteraceae	Solidago	caesia	USA	41.99843	-73.924	II	North America
PUR016118	PUR143	Coleosporium	plumierae	1923	Apocynaceae	Plumiera	sp.	USA	18.43027	-66.4727	NA	North America
NA	PUR1442	Coleosporium	solidaginis	1923	Asteraceae	Solidago	odora	USA	25.77427	-80.19366	II	North America
PUR015300	PUR15	Coleosporium	jonesii	1916	Grossulariaceae	Ribes	inerme	USA	36.55809	-105.115	II, III	North America
NA	PUR1656	Coleosporium	solidaginis	1910	Asteraceae	Solidago	gigantea	USA	40.0889	-98.51951	II,III	North America
NA	PUR1677	Coleosporium	solidaginis	1915	Asteraceae	Solidago	squarrosa	USA	41.3723	-75.7016	II, III	North America
NA	PUR1678	Coleosporium	solidaginis	1914	Asteraceae	Solidago	squarrosa	USA	39.51373	-74.9246	II	North America
NA	PUR1712	Coleosporium	asterum	1896	Asteraceae	Solidago	NA	USA	42,0243	-93,64712	II	North America
NA	PUR1760	Coleosporium	asterum	1913	Asteraceae	Solidago	sp.	Canada	51	-89.977	II	North America
PUR019036	PUR1776	Coleosporium	delicatulum	1982	Asteraceae	Euthamia	graminifolia	USA	38.5508	-79.8167	II, III	North America
PUR015286	PUR18	Coleosporium	jonesii	1919	Grossulariaceae	Ribes	inerme	USA	37.75965	-119.534	II	North America
PUR008903	PUR1892	Coleosporium	inconspicum	1920	Pinaceae	Pinus	virginiana	USA	20.31955	-103.896	I	North America
PUR008870	PUR1917	Coleosporium	anceps	1912	Asteraceae	Verbesina	turbacensis	Costa Rica	14.74122	-91.6639	II	North America
PUR008880	PUR1924	Coleosporium	verbesinae	1914	Asteraceae	Verbesina	microptera	USA	9.904645	-83.8028	II	North America
PUR013242	PUR19631	Coleosporium	campanulae	1970	Campanulaceae	Campanula	sp.	India	31.91667	77.20606	II	Asia
PUR016713	PUR198	Coleosporium	ipomoeae	1916	Convolvulaceae	Xenostegia	tridentata	USA	18.42538	-67.1537	II	North America
PUR009187	PUR1986	Coleosporium	paraphysatum	1923	Asteraceae	Sinclairia	polyantha	Costa Rica	14.59667	-90.7547	II	North America
PUR009456	PUR2003	Coleosporium	sonchi	1914	Asteraceae	Senecio	sp.	USA	48.08023	-114.222	II, III	North America
PUR016637	PUR201	Coleosporium	ipomoeae	1886	Convolvulaceae	Ipomoea	batata	Mexico	23	-102	II, III	North America
PUR013034	PUR363	Coleosporium	campanulae	1917	Pinaceae	Pinus	resinosa	USA	45.58095	-84.6963	I	North America
PUR013182	PUR388	Coleosporium	campanulae	1916	Campanulaceae	Campanula	rapunculoides	USA	42.0437	-73.9474	II, III	North America
PUR013565	PUR416	Coleosporium	vernoniae	1918	Pinaceae	Pinus	caribraea	USA	30.37993	-85.5013	I	North America
PUR013701	PUR418	Coleosporium	vernoniae	1914	Pinaceae	Pinus	caribaea	USA	26.63414	-81.8504	I	North America
PUR015206	PUR43545	Coleosporium	jonesii	1918	Grossulariaceae	Ribes	uva-crispa	USA	44.67525	-89.4891	II	North America
PUR013147	PUR43597	Coleosporium	campanulae	1927	Pinaceae	Pinus	resinosa	USA	44.28034	-71.6881	II	North America
PUR013183	PUR43606	Coleosporium	campanulae	1932	Campanulaceae	Campanula	rapunculoides	USA	40.7934	-77.86	II	North America
PUR013725	PUR43610	Coleosporium	vernoniae	1916	Pinaceae	Pinus	echinata	USA	32.60986	-85.4808	I	North America
PUR014098	PUR43660	Coleosporium	vernoniae	1934	Asteraceae	Vernonia	sp.	USA	36.51928	-81.9279	III	North America
PUR013669	PUR43666	Coleosporium	elephantopodis	1916	Pinaceae	Pinus	echinata	USA	34.85262	-82.394	I	North America
NA	PUR43744	Coleosporium	helianthi	1916	Asteraceae	Helianthus	eggertii	USA	35.132995	-84.53038	II	North America
PUR008786	PUR43798	Coleosporium	tarebinthinaceae	1934	Asteraceae	Parthenium	integrifolium	USA	36.046732	-85.199966	II,III	North America
PUR009457	PUR43820	Coleosporium	sonchi-arvensis	1932	Asteraceae	Sonchus	oleracius	Dominican Republic	18.91667	-70.4667	II, III	North America
NA	PUR47353	Coleosporium	asterum	1925	Asteraceae	Solidago	nemoralis	USA	38.60899	-86.1104	II	North America
NA	PUR47405	Coleosporium	asterum	1930	Asteraceae	Symphyotrichum	drummondii	USA	40.41261	-86.8935	II	North America
PUR013787	PUR475	Coleosporium	vernoniae	1916	Pinaceae	Pinus	taeda	USA	29.65163	-82.3248	0, I	North America
PUR013679	PUR48013	Coleosporium	elephantopodis	1938	Pinaceae	Pinus	palustris	USA	29.65139	-82.325	0, I	North America
PUR013777	PUR48019	Coleosporium	vernoniae	1938	Pinaceae	Pinus	rigida	USA	37.45172	-89.2681	I	North America
NA	PUR48106	Coleosporium	solidaginis	1938	Asteraceae	Callistephus	chinensis	USA	27.49893	-82.5748	II	North America
PUR014952	PUR48599	Coleosporium	laciniariae	1939	Asteraceae	Liatris	sp.	USA	39.83817	-75.1527	II, III	North America
PUR015808	PUR48606	Coleosporium	spigeliae	1937	Loganiaceae	Spigelia	humboltiana	Mexico	15.31929	-92.6546	II	North America
PUR013801	PUR487	Coleosporium	vernoniae	1913	Pinaceae	Pinus	taeda	USA	32.60986	-85.4808	I	North America
PUR009173	PUR48971	Coleosporium	paraphysatum	1938	Asteraceae	Sinclairia	discolor	Guatemala	37.90604	-122.545	II	North America
PUR016654	PUR49110	Coleosporium	ipomoeae	1938	Convolvulaceae	Ipomoea	coccinea	Guatemala	14.56111	-90.7344	II, III	North America
PUR016112	PUR49462	Coleosporium	plumierae	1907	Apocynaceae	Plumeria	sp.	Guatemala	14.77044	-91.2794	II	North America
PUR008276	PUR49790	Coleosporium	montanum	1918	Asteraceae	Solidago	simplex	USA	39.90499	-105.589	II	North America
PUR008260	PUR49799	Coleosporium	montanum	1929	Pinaceae	Pinus	contorta	USA	48.91567	-117.495	I	North America
PUR016724	PUR50247	Coleosporium	ipomoeae	1940	Convolvulaceae	Ipomoea	sp.	Guatemala	14.16667	-89.8333	II, III	North America
PUR016700	PUR50251	Coleosporium	ipomoeae	1940	Convolvulaceae	Ipomoea	purpurea	Guatemala	14.83333	-91.9667	II, III	North America
PUR013828	PUR514	Coleosporium	vernoniae	1916	Pinaceae	Pinus	taeda	USA	32.5743	-85.2879	I	North America
PUR013088	PUR51726	Coleosporium	campanulae	1947	Campanulaceae	Campanula	rapunculoides	USA	42.68279	-89.0187	II	North America
PUR008340	PUR53016	Coleosporium	viguierae	1950	Asteraceae	Verbesina	agricolarum	Honduras	14.05	-87.216667	II	North America
PUR009108	PUR54211	Coleosporium	pacificum	1925	Asteraceae	Hemizonia	corigesta	USA	23.00635	-99.2643	II, III	North America
PUR016685	PUR54836	Coleosporium	ipomoeae	1926	Convolvulaceae	Ipomoea	melanotricha	Mexico	20.10759	-97.5311	II, III	North America
PUR015239	PUR55499	Coleosporium	jonesii	1956	Grossulariaceae	Ribes	cereum	USA	40.58526	-105.084	II	North America
PUR013580	PUR558	Coleosporium	vernoniae	1881	Asteraceae	Vernonia	fasciculata	USA	40.4842	-88.9937	II	North America
NA	PUR56529	Coleosporium	asterum	1922	Asteraceae	Solidago	californica	USA	37.81483	-122.167	II	North America
PUR015185	PUR56536	Coleosporium	jonesii	1957	Pinaceae	Pinus	edulis	USA	36.21054	-112.06128	0,I	North America
PUR013156	PUR56554	Coleosporium	campanulae	1959	Campanulaceae	Campanula	americana	USA	42.38898	-94.0842	II	North America
PUR015276	PUR57	Coleosporium	jonesii	1922	Grossulariaceae	Ribes	inebrians	USA	43.43165	-103.474	II, III	North America
PUR013967	PUR571	Coleosporium	vernoniae	1915	Asteraceae	Vernonia	blodgetti	USA	29.18719	-82.1068	II, III	North America
PUR008848	PUR57666	Coleosporium	anceps	1917	Asteraceae	Verbesina	holwayi	Guatemala	42.27087	-83.7263	III	North America
PUR016632	PUR58560	Coleosporium	ipomoeae	1952	Pinaceae	Pinus	sp.	Mexico	21.25151	-98.7825	I	North America
PUR013600	PUR587	Coleosporium	vernoniae	1903	Asteraceae	Vernonia	fasciculata	USA	39.41535	-81.4548	III	North America
PUR015050	PUR59186	Coleosporium	crowellii	1963	Pinaceae	Pinus	cembroides	USA	31.47105	-109.924	III	North America
PUR008375	PUR59676	Coleosporium	viguierae	1900	Asteraceae	Verbesina	virgata	Mexico	18.98603	-99.0991	II, III	North America
PUR015049	PUR59985	Coleosporium	crowellii	1962	Pinaceae	Pinus	cembroides	USA	31.339269	-110.32869	I	North America
PUR015094	PUR59986	Coleosporium	bletiae	NA	Orchidaceae	Phaius	mishmiensis	USA	25.78165	-80.2167	II	North America
PUR016121	PUR61141	Coleosporium	plumierae	1963	Apocynaceae	Plumeria	sp.	Mexico	24	-98.7786	II	North America
PUR015339	PUR61406	Coleosporium	jonesii	1959	Grossulariaceae	Ribes	sp.	USA	41.27311	-105.817	II	North America
NA	PUR61407	Coleosporium	asterum	1960	Asteraceae	Solidago	missouriensis	USA	45.29114	-110.255	II	North America
PUR016110	PUR61457	Coleosporium	plumierae	1963	Apocynaceae	Plumeria	rubra	USA	18.20085	-67.1473	I	North America
NA	PUR61707	Coleosporium	asterum	1966	Asteraceae	Symphyotrichum	sp.	USA	33.40447	-105.551	II	North America
PUR015327	PUR61751	Coleosporium	jonesii	1966	Grossulariaceae	Ribes	pinetorum	USA	32.703708	-109.864166	II	North America
PUR015788	PUR62250	Coleosporium	begoniae	1965	Begoniaceae	Begonia	gracilis	Mexico	23.658535	-105.682143	II,III	North America
PUR015784	PUR62254	Coleosporium	mentzeliae	1965	Loasaceae	Mentzelia	hispida	Mexico	15.31929	-92.6546	II	North America
PUR015347	PUR62295	Coleosporium	ribicola	1967	Grossulariaceae	Ribes	sp.	Mexico	24.76681	-99.77161	II	North America
PUR014737	PUR62358	Coleosporium	steviae	1963	Asteraceae	Eupatorium	collinum	Mexico	24.66209	-107.397	II	North America
NA	PUR62363	Coleosporium	asterum	1965	Asteraceae	Solidago	velutina	Mexico	25.22061	-100.766	II	North America
PUR014844	PUR62368	Coleosporium	steviae	1963	Asteraceae	Stevia	serrata	Mexico	23.98017	-104.833	III	North America
PUR014766	PUR62373	Coleosporium	steviae	1939	Asteraceae	Stevia	elongata	Guatemala	14.61643	-89.843	III	North America
PUR014862	PUR62384	Coleosporium	steviae	1965	Asteraceae	Stevia	sp.	Mexico	23.87899	-105.114	II, III	North America
pur008352	PUR62388	Coleosporium	viguierae	1962	Asteraceae	Verbesina	rothrockii	Mexico	25.41942	-101.001	III	North America
PUR008334	PUR62408	Coleosporium	viguierae	1963	Asteraceae	Viguiera	dentata	Mexico	25.84841	-103.953	II	North America
PUR014029	PUR626	Coleosporium	vernoniae	1916	Asteraceae	Vernonia	gigantea	USA	34.72286	-84.2338	II, III	North America
PUR015056	PUR62770	Coleosporium	crowellii	1963	Pinaceae	Pinus	cembroides	USA	32.818933	-114.485504	NA	North America
PUR009197	PUR62991	Coleosporium	tussilaginis	1969	Asteraceae	Raillardella	pringlei	USA	37.8718	-122.258	II, III	North America
PUR009450	PUR63026	Coleosporium	pereziae	1969	Asteraceae	Acourtia	patens	Mexico	25.04553	-105.261	II	North America
PUR015071	PUR63276	Coleosporium	crowellii	1969	Pinaceae	Pinus	cembroides	Mexico	25.04553	-105.261	III	North America
PUR015202	PUR63285	Coleosporium	jonesii	1962	Pinaceae	Pinus	edulis	USA	36.74114	-103.994	I	North America
PUR015067	PUR63892	Coleosporium	crowellii	1968	Pinaceae	Pinus	edulis	USA	34.250902	-105.631772	NA	North America
PUR008332	PUR63995	Coleosporium	viguierae	1971	Asteraceae	Viguiera	dentata	Mexico	28.796717	-111.942675	I	North America
PUR016691	PUR64285	Coleosporium	ipomoeae	1971	Convolvulaceae	Ipomoea	murucoides	Mexico	20.22419	-103.53104	NA	North America
PUR008890	PUR64289	Coleosporium	verbesinae	1971	Asteraceae	Verbesina	sphaerocephala	Mexico	30.26715	-97.7431	II, III, IV	North America
PUR016761	PUR64301	Coleosporium	ipomoeae	1971	Convolvulaceae	Ipomoea	sp.	Mexico	21.54379	-105.271	III	North America
PUR014152	PUR64386	Coleosporium	elephantopodis	1971	Asteraceae	Elephantopus	mollis	Mexico	21.544434	-104.9227	I	North America
PUR016742	PUR64461	Coleosporium	ipomoeae	1971	Convolvulaceae	Ipomoea	sp.	Mexico	24.20047	-104.705	III	North America
PUR016743	PUR64462	Coleosporium	ipomoeae	1971	Convolvulaceae	Ipomoea	sp.	Mexico	24.20047	-104.70494	NA	North America
PUR016749	PUR64529	Coleosporium	ipomoeae	1971	Convolvulaceae	Ipomoea	sp.	Mexico	20.28474	-103.908	NA	North America
NA	PUR64945	Coleosporium	solidaginis	1914	Asteraceae	Eurybia	conspicua	USA	45.35238	-118.227	II	North America
NA	PUR64957	Coleosporium	asterum	1914	Asteraceae	Symphyotrichum	hallii	USA	44.56372	-123.274	II	North America
PUR014036	PUR653	Coleosporium	vernoniae	1920	Asteraceae	Vernonia	missurica	USA	34.74648	-92.2896	II, III	North America
PUR014783	PUR65339	Coleosporium	steviae	1967	Asteraceae	Stevia	origanoides	Mexico	18.91467	-101.698	II	North America
PUR014776	PUR65348	Coleosporium	steviae	1969	Asteraceae	Stevia	origanoides	Mexico	27.31387	-108.03	II	North America
PUR014754	PUR65354	Coleosporium	steviae	1971	Asteraceae	Eupatorium	sp.	Mexico	21.5008	-104.889	II	North America
PUR009469	PUR65361	Coleosporium	Lev	1967	Asteraceae	Eupatorium	sp.	Mexico	23.999997	-98.778629	II	North America
PUR009448	PUR65364	Coleosporium	pereziae	1971	Asteraceae	Acourtia	fruticosa	Mexico	24.02032	-104.65756	II	North America
PUR016111	PUR65447	Coleosporium	plumeriae	1972	Apocynaceae	Plumeria	rubra	USA	18.196937	-67.141083	II	North America
PUR014718	PUR65555	Coleosporium	incompletum	1973	Asteraceae	Stevia	salicifolia	Mexico	19.65584	-100.036	II, III	North America
PUR016719	PUR65556	Coleosporium	ipomoeae	1974	Convolvulaceae	Ipomoea	sp.	Guatemala	14.74122	-91.66394	NA	North America
PUR016718	PUR65557	Coleosporium	ipomoeae	1974	Convolvulaceae	Ipomoea	sp.	Guatemala	15.454542	-90.438965	NA	North America
PUR013032	PUR65560	Coleosporium	viburni	1974	Viburnaceae	Viburnum	sp.	Mexico	16.73788	-92.6382	II	North America
PUR013020	PUR65674	Coleosporium	viburni	1976	Pinaceae	Pinus	banksiana	Canada	51	-89.977	I	North America
PUR016787	PUR65846	Coleosporium	ipomoeae	1979	Convolvulaceae	Ipomoea	sp.	Mexico	19.54483	-96.9177	II	North America
PUR014796	PUR65858	Coleosporium	steviae	1979	Asteraceae	Stevia	ovata	Mexico	21.34565	-97.8385	III	North America
PUR008385	PUR65908	Coleosporium	viguierae	1974	Asteraceae	Verbesina	sp.	Mexico	15.726551	-93.062245	II	North America
PUR013858	PUR65969	Coleosporium	vernoniae	1977	Asteraceae	Elephantopus	carolinianus	USA	34.76591	-84.7699	II	North America
PUR008918	PUR65970	Coleosporium	inconspicum	1977	Cordiaceae	Coreopsis	major	USA	36.76203	-83.6949	II, III	North America
PUR015343	PUR66226	Coleosporium	ribicola	1970	Grossulariaceae	Ribes	sp.	Mexico	19.30105	-99.2997	II, III	North America
NA	PUR66283	Coleosporium	asterum	1974	Asteraceae	Solidago	sp.	USA	28.30528	-97.2753	II	North America
PUR013881	PUR66413	Coleosporium	vernoniae	1974	Asteraceae	Elephantopus	carolinianus	USA	32.5467	-94.3673	II, III	North America
PUR015834	PUR66498	Coleosporium	plumierae	1982	Apocynaceae	Plumeria	sp.	USA	26.12542	-80.1427	II, III	North America
PUR013009	PUR66499	Coleosporium	viburni	1982	Viburnaceae	Viburnum	lentago	USA	41.68333	-86.25	II, III	North America
PUR013656	PUR676	Coleosporium	vernoniae	1922	Asteraceae	Vernonia	sp.	USA	40.05812	-82.4013	III	North America
PUR014076	PUR691	Coleosporium	vernoniae	1915	Asteraceae	Vernonia	noveboracensis	USA	39.9112	-77.55	II, III	North America
PUR014105	PUR713	Coleosporium	vernoniae	1912	Asteraceae	Vernonia	sp.	USA	37.21533	-93.2982	II	North America
PUR013692	PUR747	Coleosporium	elephantopodis	1921	Pinaceae	Pinus	taeda	USA	28.55527	-82.3879	I	North America
NA	PUR755	Coleosporium	elephantopodis	1917	Pinaceae	Pinus	sp.	USA	35.69874	-81.697	I	North America
PUR013571	PUR778	Coleosporium	vernoniae	1915	Asteraceae	Elephantopus	carolinianus	USA	41.68102	-87.507	II	North America
PUR015320	PUR80	Coleosporium	jonesii	1918	Grossulariaceae	Ribes	nevadense	USA	39.90516	-121.523	II, III	North America
PUR016844	PUR87200	Coleosporium	ipomoeae	1983	Convolvulaceae	Ipomoea	sp.	Brazil	-21.24243	-44.99785	II	South America
PUR016136	PUR87201	Coleosporium	plumeriae	1983	Apocynaceae	Plumeria	sp.	Brazil	-21.229178	-44.980742	II	South America
PUR014202	PUR87230	Coleosporium	vernoniae	1983	Asteraceae	Elephantopus	mollis	Brazil	-18.975688	-44.483961	II	South America
PUR016849	PUR87294	Coleosporium	ipomoeae	1983	Convolvulaceae	Ipomoea	sp.	Brazil	-21.966667	-47.816667	II,III	South America
PUR014210	PUR87302	Coleosporium	vernoniae	1983	Asteraceae	Elephantopus	mollis	Brazil	-21.966667	-47.816667	II	South America
PUR016140	PUR87388	Coleosporium	plumeriae	1983	Apocynaceae	Plumeria	sp.	Brazil	-21.966667	-47.816667	II	South America
PUR014212	PUR87427	Coleosporium	vernoniae	1983	Asteraceae	Elephantopus	mollis	Brazil	-22.512305	-48.916169	II	South America
PUR016141	PUR87484	Coleosporium	plumeriae	1983	Apocynaceae	Plumeria	sp.	Brazil	-21.966667	-47.816667	II	South America
PUR016129	PUR87489	Coleosporium	plumeriae	1983	Apocynaceae	Plumeria	ruba	Brazil	-22.398698	-48.864444	II	South America
PUR014213	PUR87500	Coleosporium	vernoniae	1983	Asteraceae	Elephantopus	mollis	Brazil	-22.512305	-48.916169	II	South America
PUR014214	PUR87576	Coleosporium	vernoniae	1983	Asteraceae	Elephantopus	mollis	Brazil	-22.5123	-48.9162	II	South America
PUR014203	PUR87623	Coleosporium	vernoniae	1983	Asteraceae	Elephantopus	mollis	Brazil	-18.975688	-44.483961	II	South America
PUR014204	PUR87691	Coleosporium	vernoniae	1983	Asteraceae	Elephantopus	mollis	Brazil	-21.922924	-46.395979	II	South America
PUR014215	PUR87703	Coleosporium	vernoniae	1983	Asteraceae	Elephantopus	mollis	Brazil	-22.512305	-48.916169	II	South America
PUR014216	PUR87713	Coleosporium	vernoniae	1983	Asteraceae	Elephantopus	mollis	Brazil	-21.966667	-47.816667	II	South America
PUR016848	PUR87769	Coleosporium	ipomoeae	1983	Convolvulaceae	Ipomoea	sp.	Brazil	-21.9667	-47.8167	II	South America
PUR014217	PUR87823	Coleosporium	vernoniae	1984	Asteraceae	Elephantopus	mollis	Brazil	-21.966667	-47.816667	II	South America
PUR014251	PUR87845	Coleosporium	vernoniae	1984	Asteraceae	Elephantopus	angustifolius	Brazil	-22.5123	-48.9162	II, III	South America
PUR011042	PUR87861	Coleosporium	sp.	1984	Convolvulaceae	Ipomoea	sp.	Brazil	-21.966667	-47.816667	II	South America
PUR014218	PUR87874	Coleosporium	vernoniae	1984	Asteraceae	Elephantopus	mollis	Brazil	-21.966667	-47.816667	II	South America
PUR014219	PUR87905	Coleosporium	vernoniae	1984	Asteraceae	Elephantopus	mollis	Brazil	-21.966667	-47.816667	II	South America
PUR014220	PUR87923	Coleosporium	vernoniae	1984	Asteraceae	Elephantopus	mollis	Brazil	-21.966667	-47.816667	II	South America
PUR014196	PUR87937	Coleosporium	vernoniae	1984	Asteraceae	Elephantopus	angustifolius	Brazil	-21.9667	-47.8167	I	South America
PUR014221	PUR87982	Coleosporium	vernoniae	1984	Asteraceae	Elephantopus	mollis	Brazil	-22.512305	-48.916169	II	South America
PUR008810	PUR88233	Coleosporium	helianthi	1977	Asteraceae	Silphium	compositum	USA	34.760848	-84.093362	III,IV	North America
PUR016785	PUR88507	Coleosporium	ipomoeae	1984	Convolvulaceae	Ipomoea	sp.	Mexico	19.31669	-96.83356	NA	North America
NA	PUR88551	Coleosporium	asterum	1980	Asteraceae	Symphyotrichum	cilioatum	Canada	50.58707	-113.128	III	North America
pur008394	PUR88756	Coleosporium	helianthi	1935	Asteraceae	Helianthus	decapetalus	USA	38.97028	-86.4419	II	North America
pur008767	PUR88759	Coleosporium	helianthi	1985	Asteraceae	Helianthus	tuberosus	USA	35.89233	-82.82903	II	North America
PUR014964	PUR88784	Coleosporium	delicatulum	1984	Asteraceae	Euthamia	graminifolia	USA	42.23285	-84.7392	II	North America
NA	PUR88840	Coleosporium	asterum	1872	Asteraceae	Solidago	canadensis	USA	37.33157	-79.5295	II	North America
NA	PUR88856	Coleosporium	asterum	1958	Asteraceae	Solidago	altissima	USA	41.334185	-86.250427	II	North America
NA	PUR88868	Coleosporium	asterum	1985	Asteraceae	Solidago	ulmifolia	USA	40.43860989916858	-86.93335632717994	I	North America
NA	PUR88873	Coleosporium	asterum	1906	Asteraceae	Solidago	radula	USA	39.30524	-93.9656	II	North America
NA	PUR88879	Coleosporium	asterum	1873	Asteraceae	Solidago	sempervirens	USA	41.69941	-71.4171	II	North America
PUR014222	PUR89000	Coleosporium	vernoniae	1984	Asteraceae	Elephantopus	mollis	Brazil	-21.966667	-47.816667	II	South America
PUR016135	PUR89054	Coleosporium	plumeriae	1984	Apocynaceae	Plumeria	sp.	Brazil	-18.975688	-44.483961	II	South America
PUR016137	PUR89111	Coleosporium	plumeriae	1984	Apocynaceae	Plumeria	sp.	Brazil	-19.466721	-44.172511	II	South America
PUR014962	PUR89287	Coleosporium	delicatum	1979	Asteraceae	Euthamia	graminifolia	USA	39.0681	-86.4096	II	North America
PUR008822	PUR89536	Coleosporium	helianthi	1985	Asteraceae	Silphium	perfoliatum	USA	36.105636	-94.33271	II,III	North America
PUR016130	PUR89640	Coleosporium	plumeriae	1982	Apocynaceae	Plumeria	ruba	Brazil	-16.246089	-50.198506	II	South America
PUR016127	PUR89641	Coleosporium	plumeriae	1981	Apocynaceae	Plumeria	ruba	Brazil	-22.512305	-48.916169	II	South America
PUR016138	PUR89642	Coleosporium	plumeriae	1982	Apocynaceae	Plumeria	sp.	Brazil	-22.512305	-48.916169	II	South America
PUR016139	PUR89643	Coleosporium	plumeriae	1982	Apocynaceae	Plumeria	sp.	Brazil	-22.512305	-48.916169	II	South America
PUR016126	PUR89644	Coleosporium	plumeriae	1982	Apocynaceae	Plumeria	ruba	Brazil	-22.398698	-48.864444	II	South America
PUR016145	PUR89645	Coleosporium	plumeriae	1983	Apocynaceae	Plumeria	sp.	Brazil	-21.966667	-47.816667	II	South America
PUR016146	PUR89646	Coleosporium	plumierae	1983	Apocynaceae	Plumeria	sp.	Brazil	-21.9667	-47.8167	NA	South America
PUR014926	PUR897	Coleosporium	laciniariae	1916	Pinaceae	Pinus	rigida	USA	39.39928	-74.5504	I	North America
PUR014224	PUR90027	Coleosporium	vernoniae	1986	Asteraceae	Elephantopus	sp.	Brazil	-21.966667	-47.816667	II	South America
PUR016850	PUR90034	Coleosporium	ipomoeae	1986	Convolvulaceae	Ipomoea	sp.	Brazil	-21.966667	-47.816667	II	South America
PUR009216	PUR90061	Coleosporium	tussilaginis	1986	Asteraceae	Senecio	Braziliensis	Brazil	-21.9229	-46.396	I	South America
PUR014223	PUR90198	Coleosporium	vernoniae	1986	Asteraceae	Elephantopus	sp.	Brazil	-18.975688	-44.483961	II	South America
PUR019081	PUR944	Coleosporium	solidaginis	1915	Pinaceae	Pinus	echinata	USA	35.30289	-84.4998	I	North America
PUR019133	PUR981	Coleosporium	solidaginis	1922	Pinaceae	Pinus	rigida	USA	39.6854	-74.6057	I	North America
PUR019158	PUR996	Coleosporium	solidaginis	1914	Pinaceae	Pinus	sp.	USA	45.5379	-121.568	II	North America
NA	PUR998	Coleosporium	solidaginis	1916	Asteraceae	Oclemena	acuminata	USA	43.41449	-73.4886	II	North America
PUR009238	PURF10165	Coleosporium	tussilaginis	1935	Asteraceae	Senecio	chilensis	Chile	-41.870699	-73.81622	II	South America
PUR016148	PURF10667	Coleosporium	plumeriae	1941	Apocynaceae	Plumeria	sp.	Colombia	10	-74.5	II	South America
PUR016840	PURF11160	Coleosporium	ipomoeae	1923	Convolvulaceae	Ipomoea	purpurea	Peru	-13.623764	-71.828125	II	South America
PUR016839	PURF11161	Coleosporium	ipomoeae	1923	Convolvulaceae	Ipomoea	purpurea	Peru	-7.808077	-76.233643	II	South America
PUR016836	PURF11162	Coleosporium	ipomoeae	1923	Convolvulaceae	Ipomoea	hederifolia	Peru	-9.221411	-76.995552	II	South America
PUR009236	PURF11513	Coleosporium	tussilaginis	1940	Asteraceae	Senecio	candicans	Chile	-51.289225	-59.622356	II	South America
PUR009234	PURF11540	Coleosporium	tussilaginis	1922	Asteraceae	Senecio	cacalia	Peru	-11.846081	-76.386809	II	South America
PUR009294	PURF11617	Coleosporium	tussilaginis	1922	Asteraceae	Senecio	sp.	Peru	-11.93787	-75.338627	II	South America
PUR009295	PURF11631	Coleosporium	tussilaginis	1922	Asteraceae	Senecio	sp.	Peru	-10.28797	-76.160577	II	South America
PUR015133	PURF11863	Coleosporium	clematidis	1947	Ranunculaceae	Clematis	caracasana	Trinidad	10.5	-61.25	II	South America
PUR015132	PURF11892	Coleosporium	clematidis	1949	Ranunculaceae	Clematis	caracasana	Trinidad	10.5	-61.25	II	South America
NA	PURF12187	Coleosporium	petasitis	1930	Asteraceae	Petasites	japonicus	Japan	35.461399	133.791992	II	Asia
PUR009425	PURF12203	Coleosporium	saussureae	1928	Asteraceae	Saussurea	nupunpoensis	Japan	51	143	II	Asia
PUR009414	PURF12212	Coleosporium	neocacaliae	1924	Asteraceae	Senecio	cannabifolius	Japan	42.062326	140.684076	II	Asia
PUR015755	PURF12217	Coleosporium	xanthoxyli	1929	Rutaceae	Zanthoxylum	schinifolium	Japan	35.43389	136.7822	III	Asia
PUR013257	PURF12222	Coleosporium	campanulae	1931	Campanulaceae	Wahlenbergia	marginata	Japan	31.56019	130.5581	II	Asia
PUR008296	PURF12225	Coleosporium	carpesii	1939	Asteraceae	Carpesium	divaricatum	Japan	31.18285	130.52856	II	Asia
PUR015107	PURF12227	Coleosporium	cimicfugatum	1929	Ranunculaceae	Actaea	dahurica	China	33.12371	104.6013	II	Asia
PUR015161	PURF12235	Coleosporium	clematidis	1940	Ranunculaceae	Clematis	ternifolia mandshurica	China	49.6	117.4333	III	Asia
PUR016874	PURF12245	Coleosporium	clerodendri	1940	Lamiaceae	Clerodendron	chinense	Japan	26.22083	127.7175	II	Asia
PUR015766	PURF12252	Coleosporium	evodiae	1933	Rutaceae	Tetradium	glabrifolium	Japan	31.18677	131.0264	II	Asia
PUR015814	PURF12256	Coleosporium	faunae	1924	Menyanthaceae	Nephrophyllidium	crista-galli	Russia	45.11293	147.9094	II	Asia
PUR013259	PURF12258	Coleosporium	horianum	1924	Campanulaceae	Codonopsis	lanceolata	Japan	43.02206	141.32293	III	Asia
NA	PURF12293	Coleosporium	asterum	1940	Asteraceae	Kalimeris	indica	Japan	26.7	128.1833	II	Asia
NA	PURF14100	Coleosporium	asterum	1932	Asteraceae	Aster	sp.	China	32	117	II	Asia
PUR008300	PURF14109	Coleosporium	carpesii	1932	Asteraceae	Carpesium	sp.	China	29.5	115.91667	II	Asia
PUR015095	PURF14123	Coleosporium	bletiae	1931	Orchidaceae	Anthogonium	sp.	China	28.15469	107.0748	II, III	Asia
PUR013199	PURF14126	Coleosporium	campanulae	1932	Campanulaceae	Adenophora	sp.	China	29.55	115.9667	II, III	Asia
PUR014714	PURF14682	Coleosporium	vernoniae	1952	Asteraceae	Elephantopus	mollis	Trinidad	10.5	-61.25	II	South America
PUR009246	PURF15290	Coleosporium	tussilaginis	1949	Asteraceae	Senecio	deferens	Argentina	-26.781676	-65.358442	II	South America
PUR014712	PURF15949	Coleosporium	vernoniae	1953	Asteraceae	Elephantopus	mollis	Colombia	5.635	-69.972778	II	South America
PUR015779	PURF16187	Coleosporium	phellodendri	1957	Rutaceae	Phellodendron	lavallei	Japan	43.6441717	142.9007709	I	North America
PUR008285	PURF16773	Coleosporium	inulae	1957	Asteraceae	Inula	ensifolia	Bulgaria	41.95	24.866667	II	Europe
PUR013211	PURF17054	Coleosporium	campanulae	1961	Campanulaceae	Campanula	persicifolia	Sweden	59.9	17.633333	II	Europe
PUR015121	PURF17058	Coleosporium	pulsatillae	1960	Ranunculaceae	Anemone	pratensis	Sweden	56.583333	16.466667	NA	Europe
PUR016969	PURF17161	Coleosporium	rhinanthacearnm	1962	Pinaceae	Pinas	sylvestris	Germany	51.16613	10.30566	II	Europe
PUR016830	PURF17170	Coleosporium	ipomoeae	1963	Convolvulaceae	Ipomoea	glabra	Brazil	-4.016807	-53.415039	II	South America
PUR009388	PURF17178	Coleosporium	petasitis	1963	Pinaceae	Pinus	koraiensis	Japan	43.44192	142.7507	I	Asia
PUR009402	PURF17180	Coleosporium	petasitis	1963	Asteraceae	Petasites	japonicus	Japan	43.441921	142.75074	II	Asia
PUR015149	PURF17410	Coleosporium	clematidis	1927	Ranunculaceae	Clematis	leschenaultiana	Philippines	15.15844	120.3644	II	Asia
PUR015375	PURF17846	Coleosporium	xanthoxyli	1986	Rutaceae	Zanthoxylum	piperitum	India	26.176076	91.762932	II	Asia
PUR015101	PURF18124	Coleosporium	bletiae	1967	Orchidaceae	Habenaria	arietina	India	27.035373	88.2603	NA	Asia
PUR009407	PURF18338	Coleosporium	doronici	1972	Asteraceae	Doronicum	austriacum	Romania	45.45	25.43333	III	Europe
PUR015176	PURF18599	Coleosporium	clematidis-apiifoliae	1976	Ranunculaceae	Clematis	apiifolia	Japan	35.171577	134.180306	NA	Asia
PUR014206	PURF18866	Coleosporium	vernoniae	1976	Asteraceae	Elephantopus	mollis	Brazil	-22.512305	-48.916169	II	South America
PUR014207	PURF18868	Coleosporium	vernoniae	1977	Asteraceae	Elephantopus	mollis	Brazil	-21.966667	-47.816667	II	South America
PUR014208	PURF18869	Coleosporium	vernoniae	1979	Asteraceae	Elephantopus	mollis	Brazil	-22.512305	-48.916169	II	South America
PUR014209	PURF18870	Coleosporium	vernoniae	1979	Asteraceae	Elephantopus	mollis	Brazil	-21.966667	-47.816667	II	South America
PUR014205	PURF18872	Coleosporium	vernoniae	1975	Asteraceae	Elephantopus	mollis	Brazil	-28.758462	-51.433333	II	South America
PUR014201	PURF18877	Coleosporium	vernoniae	1977	Asteraceae	Elephantopus	mollis	Brazil	-20.756822	-42.876638	II	South America
PUR009297	PURF19563	Coleosporium	tussilaginis	1959	Asteraceae	Senecio	sp.	Uruguay	-34.392574	-56.721924	II	South America
PUR009252	PURF19573	Coleosporium	tussilaginis	1925	Asteraceae	Senecio	nigrescens	Chile	-41.870669	-73.81622	I,II	South America
PUR009255	PURF19574	Coleosporium	tussilaginis	1925	Asteraceae	Senecio	richii	Peru	-11.456102	-76.645825	I,II	South America
PUR009256	PURF19575	Coleosporium	tussilaginis	1925	Asteraceae	Senecio	richii	Peru	-11.468178	-76.623737	II	South America
PUR009286	PURF19576	Coleosporium	tussilaginis	1925	Asteraceae	Senecio	sp.	Chile	-41.870699	-73.81622	II	South America
PUR009356	PURF19647	Coleosporium	tussilaginis	1976	Asteraceae	Emilia	sonchifolia	Brazil	-21.9229	-46.396	II	South America
NA	PURF19838	Coleosporium	asterum	1980	Asteraceae	Aster	ageratoides	China	25.760743	-117.7373	II	Asia
NA	PURF19839	Coleosporium	asterum	1980	Asteraceae	Aster	ageratoides	China	43	126	II	Asia
NA	PURF19841	Coleosporium	asterum	1980	Asteraceae	Kalimeris	indica	China	25.76074	-117.737	II	Asia
PUR013193	PURF19843	Coleosporium	campanulae	1980	Campanulaceae	Adenophora	tetraphylla	China	43	126	II	Asia
PUR015106	PURF19844	Coleosporium	cimicfugatum	1980	Ranunculaceae	Actaea	dahurica	China	48	128	II, III	Asia
PUR015175	PURF19845	Coleosporium	clematidis-apiifoliae	1980	Ranunculaceae	Clematis	apiifolia	China	25.760743	-117.7373	NA	Asia
PUR015761	PURF19846	Coleosporium	evodiae	1980	Rutaceae	Tetradium	glabfolium	China	25.760743	-117.7373	II,III	Asia
PUR016882	PURF19848	Coleosporium	perillae	1980	Lamiaceae	Mosla	dianthera	China	25.760743	-117.7373	II	Asia
PUR015118	PURF19852	Coleosporium	pulsatillae	1980	Ranunculaceae	Anemone	dahurica	China	43	126	NA	Asia
PUR009421	PURF19853	Coleosporium	saussureae	1980	Asteraceae	Saussurea	bullockii	China	25.760743	-117.7373	II	Asia
PUR015082	PURF553	Coleosporium	merrillii	1925	Orchidaceae	Calanthe	furcata	Philippines	16.42411	120.5871	NA	Asia
PUR015085	PURF555	Coleosporium	merrillii	1930	Orchidaceae	Spathoglottis	plicata	Philippines	14.26122	121.4579	II	Asia
PUR015134	PURF572	Coleosporium	clematidis	1922	Ranunculaceae	Clematis	sp.	Brazil	-21.966667	-47.816667	II	South America
PUR015124	PURF577	Coleosporium	pulsatillae	1919	Ranunculaceae	Anemone	pulsatilla	Germany	47.78465	11.86488	I	Europe
PUR015113	PURF580	Coleosporium	pulsatillae	1899	Ranunculaceae	Anemone	cernua	Japan	35.72494	139.4445	II	Asia
PUR015810	PURF593	Coleosporium	exaci	1924	Gentianaceae	Exacum	chironoides	Philippines	17.61577	121.7228	II	Asia
PUR016125	PURF594	Coleosporium	plumeriae	1918	Apocynaceae	Plumeria	sp.	Ecuador	-2.289024	-78.983293	II	South America
PUR016837	PURF596	Coleosporium	ipomoeae	1922	Convolvulaceae	Ipomoea	indica	Brazil	-22.8656	-43.4272	II	South America
PUR016842	PURF598	Coleosporium	ipomoeae	1918	Convolvulaceae	Ipomoea	tiliacea	Ecuador	-4.005579	-79.202235	II	South America
PUR016829	PURF599	Coleosporium	ipomoeae	1922	Convolvulaceae	Ipomoea	glabra	Brazil	-18.975688	-44.483961	II	South America
PUR016831	PURF600	Coleosporium	ipomoeae	1921	Convolvulaceae	Ipomoea	glabra	Brazil	10.5	-61.25	II	South America
PUR016832	PURF601	Coleosporium	ipomoeae	1921	Convolvulaceae	Ipomoea	glabra	Brazil	10.5	-61.25	II	South America
PUR016834	PURF602	Coleosporium	ipomoeae	1921	Convolvulaceae	Ipomoea	glabra	Trinidad	10.5	-61.25	II	South America
PUR016833	PURF603	Coleosporium	ipomoeae	1913	Convolvulaceae	Ipomoea	glabra	Trinidad	10.5	-61.25	II	South America
PUR016835	PURF604	Coleosporium	ipomoeae	1882	Convolvulaceae	Ipomoea	gossypioides	Paraguay	-23.30108	-58.523682	II	South America
PUR016838	PURF605	Coleosporium	ipomoeae	1918	Convolvulaceae	Ipomoea	parasitica	Ecuador	-2.289024	-78.983293	II	South America
PUR016841	PURF608	Coleosporium	ipomoeae	1920	Convolvulaceae	Ipomoea	purpurea	Peru	-5.533333	-74.633333	II	South America
PUR016846	PURF609	Coleosporium	ipomoeae	1922	Convolvulaceae	Ipomoea	sp.	Brazil	-22.865557	-43.42723	II	South America
PUR016847	PURF610	Coleosporium	ipomoeae	1921	Convolvulaceae	Ipomoea	sp.	Brazil	-22.94874	-43.21798	II	South America
PUR016869	PURF611	Coleosporium	ipomoeae	1921	Convolvulaceae	Ipomoea	sp.	Trinidad	10.5	-61.25	II	South America
PUR016870	PURF612	Coleosporium	ipomoeae	1921	Convolvulaceae	Ipomoea	sp.	Trinidad	10.5	-61.25	II	South America
PUR016828	PURF613	Coleosporium	ipomoeae	1920	Convolvulaceae	Ipomoea	glabra	Bolivia	-16.5	-68.15	II	South America
PUR016827	PURF614	Coleosporium	ipomoeae	1918	Convolvulaceae	Ipomoea	coccinea	Ecuador	-2.205842	-79.907948	II	South America
PUR016870	PURF617	Coleosporium	ipomoeae	1921	Convolvulaceae	Ipomoea	sp.	Trinidad	10.5	-61.25	II	South America
PUR016934	PURF625	Coleosporium	euphrasiae	1899	Orobanchaceae	Rhinanthus	major	Germany	54.27527	13.71526	II	Europe
PUR013200	PURF659	Coleosporium	campanulae	1922	Campanulaceae	Campanula	canescens	Pakistan	33.6007	73.0679	II	Asia
PUR013201	PURF660	Coleosporium	campanulae	1926	Campanulaceae	Campanula	cochleariifolia	Switzerland	47.01458	9.086182	II	Europe
PUR009437	PURF695	Coleosporium	sonchi	1874	Asteraceae	Sonchus	arvensis	Germany	49.94327	11.57684	II	Europe
PUR014711	PURF704	Coleosporium	vernoniae	1920	Asteraceae	Elephantopus	mollis	Bolivia	-16.5	-68.15	II	South America
PUR009408	PURF735	Coleosporium	doronici	NA	Asteraceae	Doronicum	altaicum	Russia	63.33332	110.7227	III	Asia
PUR009207	PURF752	Coleosporium	tussilaginis	1919	Asteraceae	Senecio	adenotrichius	Chile	-41.870699	-73.81622	II	South America
PUR009208	PURF753	Coleosporium	tussilaginis	1914	Asteraceae	Senecio	adenotrichius	Chile	-41.870699	-73.81622	II	South America
PUR009209	PURF754	Coleosporium	vernoniae	1916	Pinaceae	Pinus	taeda	USA	34.257038	-85.164673	II	North America
PUR009210	PURF755	Coleosporium	tussilaginis	1914	Asteraceae	Senecio	adenotrichius	Chile	-41.870699	-73.81622	II	South America
PUR009211	PURF756	Coleosporium	vernoniae	1890	Asteraceae	Senecio	adenotrichius	NA	13.128501	-61.231812	II	South America
PUR009212	PURF757	Coleosporium	vernoniae	1885	Asteraceae	Senecio	adenotrichius	USA	30.884137	-92.196777	II	North America
PUR009248	PURF758	Coleosporium	tussilaginis	1919	Asteraceae	Senecio	glabratus	Chile	-32.507255	-71.439812	II	South America
PUR009239	PURF764	Coleosporium	tussilaginis	1920	Asteraceae	Senecio	collinus	Bolivia	-16.49667	-68.13	II	South America
PUR009247	PURF767	Coleosporium	tussilaginis	1914	Asteraceae	Senecio	fistulosus	Chile	-30.765877	-70.822244	II	South America
PUR009249	PURF770	Coleosporium	tussilaginis	1914	Asteraceae	Senecio	glabratus	Chile	-41.870699	-73.81622	II	South America
PUR009259	PURF772	Coleosporium	tussilaginis	1914	Asteraceae	Senecio	viscosissimus	Chile	-29.904529	-71.248935	II	South America
PUR009260	PURF773	Coleosporium	tussilaginis	1914	Asteraceae	Senecio	viscosissimus	Chile	-41.870699	-73.81622	II	South America
PUR009257	PURF779	Coleosporium	tussilaginis	1920	Asteraceae	Senecio	rudbeckiaefolius	Bolivia	-17.118938	-65.950439	II	South America
PUR009258	PURF782	Coleosporium	tussilaginis	1914	Asteraceae	Senecio	troncosii	Chile	-29.904529	-71.248935	II	South America
PUR009261	PURF789	Coleosporium	tussilaginis	1919	Asteraceae	Senecio	vulgaris	Chile	-34.430805	-71.924236	II	South America
pur009338	PURF791	Coleosporium	senecionis	1916	Asteraceae	Senecio	vulgaris	Chile	-41.8707	-73.8162	I	South America
PUR009291	PURF794	Coleosporium	tussilaginis	1924	Asteraceae	Senecio	sp.	Peru	-11.417007	-75.686686	II	South America
PUR009288	PURF795	Coleosporium	tussilaginis	1914	Asteraceae	Senecio	sp.	Chile	-29.904529	-71.248935	II	South America
PUR009290	PURF796	Coleosporium	tussilaginis	1914	Asteraceae	Senecio	sp.	Chile	-41.870699	-73.81622	II	South America
PUR009266	PURF797	Coleosporium	tussilaginis	1914	Asteraceae	Senecio	sp.	Bolivia	-16.49667	-68.18	II	South America
PUR009296	PURF798	Coleosporium	tussilaginis	1920	Asteraceae	Senecio	sp.	Peru	-7.255558	-76.475553	II,III	South America
PUR009287	PURF800	Coleosporium	tussilaginis	1919	Asteraceae	Senecio	sp.	Chile	-41.870699	-73.81622	II	South America
PUR009289	PURF802	Coleosporium	tussilaginis	1919	Asteraceae	Senecio	sp.	Chile	-37.089938	-73.157701	II	South America
PUR009264	PURF803	Coleosporium	tussilaginis	1920	Asteraceae	Senecio	sp.	Bolivia	-17.118938	-65.950439	II	South America
PUR009265	PURF804	Coleosporium	tussilaginis	1920	Asteraceae	Senecio	sp.	Bolivia	-15.76667	-68.63333	II	South America
PUR009292	PURF805	Coleosporium	tussilaginis	1920	Asteraceae	Senecio	sp.	Peru	-7.255558	-76.475553	II,III	South America
PUR009263	PURF806	Coleosporium	tussilaginis	1922	Asteraceae	Senecio	sp.	Argentina	-31.088407	-64.489869	II	South America
PUR009267	PURF807	Coleosporium	tussilaginis	1920	Asteraceae	Senecio	sp.	Bolivia	-17.703752	-66.574277	II	South America
PUR009250	PURF9292	Coleosporium	tussilaginis	1933	Asteraceae	Senecio	goldsacki	Argentina	-32.984459	-68.788388	I,II	South America
PUR009215	PURF9489	Coleosporium	tussilaginis	1938	Asteraceae	Senecio	brasiliensis	Argentina	-28.509176	-59.040086	II	South America
PUR019044	PURF9490	Coleosporium	argentinum	1937	Asteraceae	Symphyotrichum	squamatum	Argentina	-34.921454	-57.954533	II	South America
PUR019043	PURF9491	Coleosporium	argentinum	1937	Asteraceae	Symphyotrichum	squamatum	Argentina	-34.921454	-57.954533	II	South America
PUR009293	PURF9493	Coleosporium	tussilaginis	1938	Asteraceae	Senecio	sp.	Peru	-7.255558	-76.475553	II	South America
PUR015093	PURF9952	Coleosporium	merrillii	1936	Orchidaceae	Orchidaceae	NA	Papua New Guinea	-6.88191	146.9316	II	Oceania
PUR014096	PURN10767	Coleosporium	vernoniae	1988	Asteraceae	Vernonia	sp.	USA	38.37922	-90.3948	II, III	North America
PUR008823	PURN10768	Coleosporium	helianthi	1988	Asteraceae	Silphium	perfoliatum	USA	37.98906	-90.49975	II	North America
NA	PURN10774	Coleosporium	asterum	1988	Asteraceae	Solidago	sp.	USA	37.98906	-90.4998	II, III	North America
NA	PURN10786	Coleosporium	asterum	1986	Asteraceae	Solidago	sp.	USA	40.71321	-86.8717	II, III	North America
PUR016155	PURN10889	Coleosporium	plumierae	1999	Apocynaceae	Plumeria	sp.	Palau	6	134	II	Oceania
PUR016152	PURN10918	Coleosporium	plumeriae	1994	Apocynaceae	Plumeria	rubra	USA	20.896984	-156.204407	II	North America
PUR016154	PURN11066	Coleosporium	plumeriae	2012	Apocynaceae	Plumeria	sp.	Guam	13.44181667	144.78725	II	Oceania
NA	PURN11174	Coleosporium	asterum	1965	Asteraceae	Solidago	rugosa	USA	39.03483	-76.9075	II	North America
PUR013913	PURN11192	Coleosporium	elephantopi	1892	Asteraceae	Elephantopus	sp.	USA	38.90509	-77.0377	II, III	North America
PUR013928	PURN11193	Coleosporium	elephantopi	1889	Asteraceae	Elephantopus	sp.	USA	38.79975	-77.3034	II, III	North America
PUR015079	PURN11194	Coleosporium	pinicola	1907	Pinaceae	Pinus	virginiana	USA	38.95844	-77.1258	III	North America
PUR013847	PURN11198	Coleosporium	vernoniae	1928	Pinaceae	Pinus	taeda	USA	29.65139	-82.325	I	North America
NA	PURN11388	Coleosporium	asterum	1966	Asteraceae	Solidago	juncea	USA	39.09928	-76.8483	II	North America
PUR019019	PURN11413	Coleosporium	delicatulum	1930	Asteraceae	Euthamia	graminifolia	USA	39.03483	-76.9075	III	North America
NA	PURN11431	Coleosporium	asterum	1965	Asteraceae	Solidago	altissima	USA	39.03483	-76.9075	III	North America
PUR019059	PURN11449	Coleosporium	asterum	1961	Pinaceae	Pinus	resinosa	USA	43.03981	-89.4296	I	North America
PUR013240	PURN11563	Coleosporium	campanulae	2014	Campanulaceae	Campanula	sp.	Russia	43.68575556	-132.1519444	II	Asia
PUR015143	PURN11596	Coleosporium	clematidis	2012	Ranunculaceae	Clematis	grata	Taiwan	25.02055556	121.5455556	NA	Asia
PUR040499	PURN15093	Coleosporium	sp.	2012	Asteraceae	Asteraceae	sp.	Japan	36.1158333333	140.1014666667	II	Asia
PUR040562	PURN15155	Coleosporium	neocacaliae	2012	Asteraceae	Asteraceae	sp.	Japan	35.92295	-138.4935	II	Asia
PUR040642	PURN15245	Coleosporium	horianum	2011	Campanulaceae	Campanula	sp.	Taiwan	23.4757833333	120.7191333333	II	Asia
PUR040865	PURN15492	Coleosporium	vernoniae	2004	Rubiaceae	Manettia	sp.	Ecuador	-	-	II	South America
PUR047425	PURN15503	Coleosporium	vernoniae	2003	NA	NA	NA	Guyana	-	-	II	South America
PUR047431	PURN15509	Coleosporium	vernoniae	2003	Asteraceae	Elephantopus	mollis	Guyana	5.309318525730168	-58.98250911727238	II,III	South America
PUR047450	PURN15528	Coleosporium	plumeriae	2003	Apocynaceae	Plumeria	rubra	Guyana	-	-	II	South America
PUR047453	PURN15531	Coleosporium	vernoniae	2004	Asteraceae	Elephantopus	mollis	Guyana	-	-	II	South America
PUR047456	PURN15534	Coleosporium	vernoniae	2004	Asteraceae	Elephantopus	mollis	Guyana	-	-	II	South America
PUR041291	PURN16072	Coleosporium	senecionis	2004	Asteraceae	Senecio	triangularis	USA	-	-	II	North America
PUR016113	PURN16113	Coleosporium	plumeriae	2006	Apocynaceae	Plumeria	rubra	India	-	-	II	Asia
PUR044713	PURN16340	Coleosporium	ipomoeae	2008	Convolvulaceae	Convolvulaceae	sp.	South Africa	-	-	II	Africa
PUR041555	PURN16395	Coleosporium	plumeriae	2016	Apocynaceae	Apocynaceae	sp.	Peru	-8.5333333333	-74.75	II	South America
PUR041556	PURN16396	Coleosporium	plumeriae	2016	Apocynaceae	Apocynaceae	sp.	Peru	-	-	II	South America
PUR041558	PURN16398	Coleosporium	plumeriae	2016	Apocynaceae	Apocynaceae	sp.	Ecuador	-	-	II	South America
PUR047942	PURN16479	Coleosporium	ligulariae	2011	Asteraceae	Asteraceae	sp.	China	-	-	II	Asia
MCA4196a	PURN16568	Coleosporium	ipomoeae	2010	Convolvulaceae	Ipomoea	sp.	USA	30.9598	-90.2951	II	North America
PUR009312	PURN166	Coleosporium	petasitis	1964	Asteraceae	Petasites	hybridus	Finland	60.4	25.116667	II	Europe
PUR041720	PURN16639	Coleosporium	plumeriae	2007	Apocynaceae	Apocynaceae	sp.	Malaysia	5.9749	116.0724	II	Asia
PUR013228	PURN170	Coleosporium	campanulae	1977	Campanulaceae	Campanula	rotundifolia	Finland	60.833333	24.666667	II	Europe
PUR045866	PURN22426	Coleosporium	campanulae	2016	Campanulaceae	Campanula	sp.	Turkey	-	-	II	Europe
NA	PURN2294	Coleosporium	asterum	1996	Asteraceae	Eurybia	macrophylla	USA	45.946446	-92.605168	II	North America
NA	PURN2303	Coleosporium	asterum	1991	Asteraceae	Symphyotrichum	puniceum	USA	46.482743	-94.651685	III	North America
PAGZ-1	PURN23056	Coleosporium	solidaginis	2017	Asteraceae	Solidago	sp.	USA	40.4544	-86.9389	II	North America
NA	PURN23057	Coleosporium	sp.	2018	Asteraceae	NA	NA	USA	18.3015	-65.7842	NA	North America
NA	PURN2306	Coleosporium	asterum	1995	Asteraceae	Symphyotrichum	urophyllum	USA	45.04313	-93.1697	II	North America
NA	PURN2314	Coleosporium	asterum	1994	Asteraceae	Solidago	canadensis	USA	45.823565	-92.763538	II	North America
PUR013042	PURN2326	Coleosporium	campanulae	1985	Campanulaceae	Campanula	americana	USA	41.348	-85.6464	II	North America
PUR013172	PURN2328	Coleosporium	campanulae	1993	Campanulaceae	Campanula	rapunculoides	USA	44.90406	-93.1499	II	North America
PUR013634	PURN2332	Coleosporium	vernoniae	1996	Asteraceae	Vernonia	gigantea	USA	41.29806	-81.1244	II	North America
PUR016851	PURN3037	Coleosporium	ipomoeae	1981	Convolvulaceae	Ipomoea	sp.	Brazil	-22.512305	-48.916169	II	South America
PUR016852	PURN3038	Coleosporium	ipomoeae	1982	Convolvulaceae	Ipomoea	sp.	Brazil	-22.398698	-48.864444	II,III	South America
PUR011030	PURN3048	Coleosporium	sp.	1988	Convolvulaceae	Ipomoea	sp.	Brazil	-21.966667	-47.816667	II	South America
PUR011035	PURN3052	Coleosporium	ipomoeae	1988	Convolvulaceae	Ipomoea	sp.	Brazil	-21.3269	-46.3654	II	South America
PUR014709	PURN3053	Coleosporium	vernoniae	1979	Asteraceae	Vernonia	sp.	Brazil	-13.2506	-39.7356	II	South America
PUR016845	PURN3058	Coleosporium	ipomoeae	1987	Convolvulaceae	Ipomoea	sp.	Brazil	-6.748202	-52.634766	II,III	South America
PUR016843	PURN3059	Coleosporium	ipomoeae	1990	Convolvulaceae	Ipomoea	glabra	Brazil	0.214677	-51.066667	II	South America
PUR016853	PURN3060	Coleosporium	ipomoeae	1983	Convolvulaceae	Ipomoea	sp.	Brazil	-21.966667	-47.816667	II	South America
PUR016854	PURN3061	Coleosporium	ipomoeae	1982	Convolvulaceae	Ipomoea	sp.	Brazil	-22.398698	-48.864444	II	South America
PUR016858	PURN3062	Coleosporium	ipomoeae	1976	Convolvulaceae	Ipomoea	sp.	Brazil	-21.966667	-47.816667	II	South America
PUR016859	PURN3063	Coleosporium	ipomoeae	1976	Convolvulaceae	Ipomoea	sp.	Brazil	-22.512305	-48.916169	II	South America
PUR016860	PURN3064	Coleosporium	ipomoeae	1977	Convolvulaceae	Ipomoea	sp.	Brazil	-22.398698	-48.864444	II,III	South America
PUR016861	PURN3065	Coleosporium	ipomoeae	1977	Convolvulaceae	Ipomoea	sp.	Brazil	-22.398698	-48.864444	II,III	South America
PUR016862	PURN3066	Coleosporium	ipomoeae	1978	Convolvulaceae	Ipomoea	sp.	Brazil	-21.966667	-47.816667	II	South America
PUR016863	PURN3067	Coleosporium	ipomoeae	1978	Convolvulaceae	Ipomoea	sp.	Brazil	-22.398698	-48.864444	II	South America
PUR016864	PURN3068	Coleosporium	ipomoeae	1979	Convolvulaceae	Ipomoea	sp.	Brazil	-22.512305	-48.916169	II	South America
PUR016865	PURN3069	Coleosporium	ipomoeae	1982	Convolvulaceae	Ipomoea	sp.	Brazil	-22.398698	-48.864444	II	South America
PUR016866	PURN3070	Coleosporium	ipomoeae	1976	Convolvulaceae	Ipomoea	sp.	Brazil	-22.398698	-48.864444	II	South America
PUR011053	PURN3206	Coleosporium	sp.	1967	Convolvulaceae	Convolvulaceae	NA	Mexico	22.70848	-100.347	II	North America
PUR014113	PURN3208	Coleosporium	vernoniae	1970	Asteraceae	Vernonia	schaffneri	Mexico	25.66349	-99.4925	II	North America
PUR009418	PURN3209	Coleosporium	ligulariae	1979	Asteraceae	Ligularia	glauca	Russia	55.0415	82.9346	II, III	Asia
PUR011021	PURN3219	Coleosporium	sp.	1969	Convolvulaceae	Ipomoea	sp.	Mexico	26.81063	-101.988	II	North America
PUR016646	PURN3229	Coleosporium	ipomoeae	1971	Convolvulaceae	Ipomoea	cocciniea	Mexico	21.345649	-97.838467	NA	North America
PUR015786	PURN3232	Coleosporium	mentzeliae	1967	Loasaceae	Mentzelia	hispida	Mexico	20.8587	-100.852054	II	North America
PUR016867	PURN3254	Coleosporium	ipomoeae	1976	Convolvulaceae	Ipomoea	sp.	Brazil	-22.398698	-48.864444	II,III	South America
PUR016868	PURN3255	Coleosporium	ipomoeae	1976	Convolvulaceae	Ipomoea	sp.	Brazil	-21.966667	-47.816667	II	South America
PUR016128	PURN3602	Coleosporium	plumeriae	1982	Apocynaceae	Plumeria	ruba	Brazil	-22.512305	-48.916169	II	South America
PUR016131	PURN3603	Coleosporium	plumeriae	1987	Apocynaceae	Plumeria	sp.	Brazil	0.214677	-51.066667	II	South America
PUR016134	PURN3604	Coleosporium	plumeriae	1984	Apocynaceae	Plumeria	sp.	Brazil	-19.466721	-44.172511	II	South America
PUR016133	PURN3605	Coleosporium	plumeriae	1990	Apocynaceae	Plumeria	sp.	Brazil	-2.607423	-44.195963	II	South America
PUR009366	PURN385	Coleosporium	tussilaginis	1975	Asteraceae	Emilia	sonchifolia	Brazil	-22.5123	-48.9162	II	South America
pur009386	PURN391	Coleosporium	tussilaginis	1976	Asteraceae	Emilia	sp.	Brazil	-22.5123	-48.9162	II	South America
PUR009082	PURN3951	Coleosporium	dahliae	1974	Asteraceae	Dahlia	sp.	Mexico	34.87508	-84.2555	II, III	North America
PUR014713	PURN3954	Coleosporium	vernoniae	1975	Asteraceae	Elephantopus	mollis	Ecuador	-0.167606	-78.45071	II	South America
PUR014715	PURN3955	Coleosporium	vernoniae	1924	Asteraceae	Elephantopus	sp.	Ecuador	-2.218369	-80.228825	V	South America
pur009379	PURN396	Coleosporium	tussilaginis	1977	Asteraceae	Emilia	sonchifolia	Brazil	-21.9667	-47.8167	II	South America
PUR014266	PURN4056	Coleosporium	vernoniae	1988	Asteraceae	Elephantopus	sp.	Brazil	-21.9667	-47.8167	II	South America
PUR018274	PURN4066	Coleosporium	vernoniae	1979	Asteraceae	Elephantopus	angustifolius	Brazil	-18.9757	-44.484	II	South America
pur009272	PURN4179	Coleosporium	tussilaginis	1976	Asteraceae	Senecio	sp.	Brazil	-18.9757	-44.484	II	South America
PUR009232	PURN4187	Coleosporium	tussilaginis	1924	Asteraceae	Senecio	brasiliensis	Uruguay	-34.858056	-56.170833	II	South America
NA	PURN441	Coleosporium	asterum	1999	Asteraceae	Solidago	curtisii	USA	35.6121	-83.4889	II	North America
PUR014871	PURN4443	Coleosporium	steviae	1967	Asteraceae	Stevia	sp.	Mexico	24.83333	-100.067	III	North America
NA	PURN4538	Coleosporium	asterum	1984	Asteraceae	Solidago	gigantea	USA	43.60527	-85.817	II	North America
PUR016151	PURN479	Coleosporium	plumeriae	2000	Apocynaceae	Plumeria	alba	Nigeria	6.8561	7.3927	II	Africa
PUR009346	PURN5655	Coleosporium	tussilaginis	2005	Asteraceae	Tussilago	farfara	Germany	50.918898	14.150173	II	Europe
PUR009233	PURN6391	Coleosporium	tussilaginis	1944	Asteraceae	Senecio	bravensis	Argentina	-34.661846	-58.482483	II	South America
PUR009245	PURN6395	Coleosporium	tussilaginis	1997	Asteraceae	Senecio	cremeiflorus	Argentina	-28.469574	-65.785239	II	South America
PUR015105	PURN6500	Coleosporium	arundina	NA	Poaceae	Arundina	sp.	Indonesia	-6.58694	106.7669	I	Asia
PUR015829	PURN6501	Coleosporium	apocynaceum	1975	Apocynaceae	Catharanthus	rosea	USA	28.02224	-81.7329	II	North America
PUR016147	PURN6503	Coleosporium	plumeriae	1986	Apocynaceae	Plumeria	sp.	Colombia	6.25184	-75.563591	II	South America
PUR016968	PURN6518	Coleosporium	paederiae	1988	Rubiaceae	Paederia	foetida	USA	21.38659	-157.805	II	North America
PUR015329	PURN6520	Coleosporium	jonesii	1992	Grossulariaceae	Ribes	uva-crispa	USA	41.31137	-105.591	III	North America
PUR013058	PURN6529	Coleosporium	campanulae	1913	Campanulaceae	Campanula	americana	USA	39.05252	-85.2158	II	North America
PUR013241	PURN6532	Coleosporium	campanulae	1991	Campanulaceae	Campanula	sp.	England	51.269738	-0.402165	II	Europe
PUR013621	PURN6541	Coleosporium	vernoniae	1958	Asteraceae	Vernonia	gigantea	USA	40.34661	-87.1224	II	North America
PUR013746	PURN6546	Coleosporium	vernoniae	1954	Pinaceae	Pinus	palustris	USA	29.65163	-82.3248	I	North America
PUR014729	PURN6562	Coleosporium	steviae	1938	Asteraceae	Eupatorium	collinum	Guatemala	14.59667	-90.7547	II, III	North America
PUR014982	PURN6564	Coleosporium	delicatulum	1954	Pinaceae	Pinus	palustris	USA	29.65163	-82.3248	II	North America
PUR008308	PURN6587	Coleosporium	viguierae	1987	Asteraceae	Verbesina	encelioides	USA	29.12026	-98.3425	II	North America
PUR008911	PURN6589	Coleosporium	inconspicum	1990	Cordiaceae	Coreopsis	major	USA	38.94098	-77.1144	II, III	North America
PUR009237	PURN6593	Coleosporium	tussilaginis	1949	Asteraceae	Senecio	candolii	Bolivia	-15.7313	-64.5293	I	South America
PUR009311	PURN6594	Coleosporium	tussilaginis	1973	Asteraceae	Kleinia	neriifolia	Canary Islands	28.12868	-16.52772	II	Africa
PUR009395	PURN6595	Coleosporium	petasitis	1965	Asteraceae	Petasites	hybridus	Sweden	59.866667	17.633333	II	Europe
PUR009434	PURN6597	Coleosporium	sonchi	1973	Asteraceae	Sonchus	arvensis	Sweden	59.519624	17.929832	II	Europe
PUR009355	PURN6726	Coleosporium	tussilaginis	2011	Asteraceae	Asteraceae	sp.	China	25.69946	100.19839	II	Asia
PUR016149	PURN6729	Coleosporium	plumeriae	2011	Apocynaceae	Plumeria	sp.	Guyana	6.8	-58.15	II	South America
NA	PURN751	Coleosporium	asterum	1992	Asteraceae	Symphyotrichum	ericoides	USA	44.53934	-92.7385	II	North America
NA	PURN752	Coleosporium	asterum	1992	Asteraceae	Symphyotrichum	lanceolatum	USA	44.56372	-123.274	II	North America
NA	PURN759	Coleosporium	asterum	1978	Asteraceae	Solidago	canadensis	USA	42.2431	-84.753	II	North America
PUR013169	PURN770	Coleosporium	campanulae	1991	Campanulaceae	Campanula	rapunculoides	USA	44.98526	-93.1577	II, III	North America
PUR016150	PURN7785	Coleosporium	plumeriae	2013	Apocynaceae	Plumeria	sp.	Guyana	3.57	-59.07	II	South America
PUR013170	PURN891	Coleosporium	campanulae	1993	Campanulaceae	Campanula	rapunculoides	USA	44.98551	-93.1576	II, III	North America
NA	PURN93955/PURN3955	Coleosporium	vernoniae	1924	Asteraceae	Elephantopus	sp.	Ecuador	-2.21837	-80.2288	II	South America
PUR013648	PURN9620	Coleosporium	vernoniae	1961	Asteraceae	Vernonia	missurica	USA	40.45544	-86.9393	II, III	North America
PUR016116	PURN9625	Coleosporium	plumeriae	1996	Apocynaceae	Plumeria	sp.	Honduras	15.781944	-86.790278	II	North America
NA	PURN9632	Coleosporium	asterum	1998	Asteraceae	Solidago	chulensis	Brazil	-22.5123	-48.9162	II	South America
NA	PURN9634	Coleosporium	asterum	1998	Asteraceae	Solidago	sp.	Brazil	-22.5123	-48.9162	II	South America
pur009282	PURN9641	Coleosporium	tussilaginis	1998	Asteraceae	Senecio	sp.	Brazil	-22.3987	-48.8644	II	South America
PUR009153	PURN9646	Coleosporium	pacificum	1997	Asteraceae	Madia	sp.	USA	40.44013	-124.41	II	North America
PUR016144	PURN9647	Coleosporium	plumeriae	1998	Apocynaceae	Plumeria	sp.	Brazil	-21.966667	-47.816667	II	South America
PUR016142	PURN9648	Coleosporium	plumeriae	1999	Apocynaceae	Plumeria	sp.	Brazil	-24.18	-46.59	II	South America
PUR016124	PURN9649	Coleosporium	plumeriae	1990	Apocynaceae	Plumeria	alba	Brazil	-4	-39	II	South America
PUR016143	PURN9650	Coleosporium	plumeriae	1990	Apocynaceae	Plumeria	sp.	Brazil	-21.966667	-47.816667	II	South America
PUR016871	PURN9656	Coleosporium	ipomoeae	1998	Convolvulaceae	Merremia	macrocalyx	Brazil	-22.512305	-48.916169	II	South America
PUR016728	PURN9657	Coleosporium	ipomoeae	1996	Convolvulaceae	Ipomoea	sp.	Honduras	14.712	-86.807983	NA	North America
PUR016857	PURN9658	Coleosporium	ipomoeae	1997	Convolvulaceae	Ipomoea	sp.	Brazil	-22.512305	-48.916169	II	South America
PUR016856	PURN9659	Coleosporium	ipomoeae	1998	Convolvulaceae	Ipomoea	sp.	Brazil	-21.966667	-47.816667	II	South America
PUR016855	PURN9660	Coleosporium	ipomoeae	NA	Convolvulaceae	Ipomoea	sp.	Brazil	-19.118652	-54.596288	II	South America
PUR014241	PURN9663	Coleosporium	vernoniae	1997	Asteraceae	Elephantopus	sp.	Brazil	-4.01681	-53.415	II	South America
PUR014236	PURN9677	Coleosporium	vernoniae	1999	Asteraceae	Elephantopus	sp.	Brazil	-22.3987	-48.8644	II	South America
NA	PURN9691	Coleosporium	asterum	1970	Asteraceae	Solidago	altissimum	USA	43.387274	-88.022964	II, III	North America
NA	PURN9692	Coleosporium	asterum	1964	Asteraceae	Solidago	sp.	USA	43.42528	-88.1834	II, III	North America
PUR014188	PURN9699	Coleosporium	elephantopodis	1996	Asteraceae	Elephantopus	sp.	Honduras	15.781944	-86.790278	II	South America
NA	PURN970	Coleosporium	asterum	1990	Asteraceae	Symphyotrichum	cordifolium	USA	45.48417	-93.7124	II	North America
NA	PURN972	Coleosporium	asterum	1991	Asteraceae	Symphyotrichum	sp.	USA	45.23107	-93.9858	III	North America
PUR045686	PURF9958	Corbulopsora	gravida	1939	Asteraceae	Olearia	sp.	New Guinea	-6.91463	147.0195	I, III	Oceania
PUR017153	PUR44407	Cronartium	comptoniae	1910	Pinaceae	Pinus	banksiana	USA	43.90702	-69.86	I	North America
PUR017168	PUR44424	Cronartium	comptoniae	1916	Pinaceae	Pinus	nigra austriaca	USA	40.80506	-81.9351	I	North America
PUR015400	PUR44567	Cronartium	comandrae	1928	Santalaceae	Comandra	livida	Canada	53.96667	-97.8333	II, III	North America
PUR012872	PUR48249	Cronartium	quercuum	1934	Fagaceae	Quercus	garrayana	USA	40.99972	-123.62	II	North America
PUR015399	PUR48514	Cronartium	comandrae	1937	Santalaceae	Comandra	livida	Canada	61.79155	-113.231	II, III	North America
PUR017500	PUR49138	Cronartium	quercuum	1939	Pinaceae	Pinus	montezumae	Guatemala	14.64	-90.9186	II	North America
PUR017812	PUR49386	Cronartium	quercuum	1936	Fagaceae	Quercus	corrugata	Guatemala	14.85852	-91.96312	II	North America
PUR017475	PUR49463	Cronartium	conigenum	1907	Pinaceae	Pinus	sp.	Guatemala	15.05707	-90.417	I	North America
PUR017208	PUR4959	Cronartium	comptoniae	1887	Myricaceae	Comptonia	peregrina	USA	41.67454	-72.8582	II, III	North America
PUR017491	PUR5012	Cronartium	quercuum	1989	Pinaceae	Pinus	ponderosa	USA	42.53639	-99.7007	II	North America
PUR016472	PUR50428	Cronartium	coleosporoides	1941	Orobanchaceae	Castilleja	integrifolia	Guatemala	14.74122	-91.6639	II	North America
PUR017529	PUR5058	Cronartium	quercuum	1916	Fagaceae	Quercus	agrifolia	USA	36.55289	-121.954	II	North America
PUR016487	PUR52800	Cronartium	filamentosum	1917	Pinaceae	Pinus	ponderosa	USA	42.32215	-111.298	I	North America
PUR017727	PUR52816	Cronartium	quercuum	1918	Fagaceae	Quercus	oblongifolia	USA	31.9137	-109.141	II	North America
PUR011103	PUR5408	Cronartium	coleosporoides	1911	Pinaceae	Pinus	contorta	USA	40.20725	-120.908	I	North America
PUR017600	PUR54501	Cronartium	quercuum	1919	Fagaceae	Quercus	germinata	USA	28.02986	-82.781	II, III	North America
PUR011113	PUR5487	Cronartium	coleosporoides	1920	Orobanchaceae	Cordylanthus	tenuis	USA	40.13961	-120.951	II	North America
PUR017258	PUR56434	Cronartium	conigenum	1957	Pinaceae	Pinus	chihuahuana	USA	31.75287	-109.43	I	North America
PUR017268	PUR59405	Cronartium	conigenum	1939	Fagaceae	Quercus	emoryi	Mexico	28.622859	-106.065885	II	North America
PUR015846	PUR59949	Cronartium	ribicola	1955	Pinaceae	Pinus	albicaulis	USA	48.31941	-113.246	I	North America
PUR016484	PUR61743	Cronartium	filamentosum	1966	Orobanchaceae	Castilleja	sp.	USA	32.44531	-110.785	III	North America
PUR016514	PUR62299	Cronartium	fusiforme	1967	Fagaceae	Quercus	sp.	Mexico	20.76963	-99.8754	II	North America
PUR016506	PUR63903	Cronartium	filamentosum	1968	Pinaceae	Pinus	durangensis	Mexico	24.05731	-104.644	I	North America
PUR017209	PUR65304	Cronartium	comptoniae	1887	Myricaceae	Comptonia	peregrina	USA	41.67454	-72.8582	II, III	North America
PUR017269	PUR65823	Cronartium	conigenum	1977	Fagaceae	Quercus	sp.	El Salvador	14.3	-89.1833	II	North America
PUR017487	PUR65940	Cronartium	quercuum	1977	Pinaceae	Pinus	virginiana	USA	34.76491	-84.1795	NA	North America
PUR017505	PURF12501	Cronartium	quercuum	1927	Pinaceae	Pinus	densiflora	Japan	43.6267	141.4283	I	Asia
PUR017841	PURF12503	Cronartium	quercuum	1930	Fagaceae	Quercus	acutissima	Japan	35.47528	134.2489	I	Asia
PUR016085	PURF14719	Cronartium	himalayense	1930	Pinaceae	Pinus	longifolia	India	29.37953	79.46538	I	Asia
PUR017838	PURF15713	Cronartium	quercuum	1951	Fagaceae	Castanea	sp.	Pakistan	34.541667	73.35	III	Asia
PUR016044	PURF400	Cronartium	ribicola	1890	Grossulariaceae	Ribes	aconitifolium	Germany	52.45496	13.48537	II, III	Europe
PUR016045	PURF401	Cronartium	ribicola	1889	Grossulariaceae	Ribes	albidum	Germany	52.4527	13.32989	II, III	Europe
PUR016483	PURF437	Cronartium	coleosporioides	1920	Orobanchaceae	Castilleja	sp.	Ecuador	-0.16136	-78.48289	II	South America
PUR015623	PURF456	Cronartium	flaccidum	1875	Paeoniaceae	Paeonia	edulis	Italy	44.8	10.33333	II, III	Europe
PUR015624	PURF457	Cronartium	flaccidum	1895	Paeoniaceae	Paeonia	herbacea	Germany	52.45496	13.48537	II	Europe
PUR016625	PURF9189	Cronartium	byrsonimatis	1921	Malpighiaceae	Byrsonima	verbascifolia	Trinidad	10.5	-61.25	0,I	South America
PUR017479	PURN2338	Cronartium	quercuum	1991	Fagaceae	Quercus	rubra	USA	47.03542	-94.6969	III	North America
PUR017535	PURN4814	Cronartium	quercuum	1919	Fagaceae	Quercus	agrifolia	USA	36.61774	-121.917	II, III	North America
PUR017506	PURN4821	Cronartium	quercuum	1904	Fagaceae	Quercus	alba	USA	38.84694	-86.0978	II	North America
PUR017507	PURN5146	Cronartium	quercuum	2005	Fagaceae	Quercus	alba	USA	41.15837	-86.9014	II	North America
PUR016555	PUR42807	Crossopsora	hymenaeae	1915	Fabaceae	Hymenaea	courbaril	Cuba	23.131944	-82.364167	II	North America
PUR016974	PUR42883	Crossopsora	bixae	1916	Bixaceae	Bixa	orellana	USA	18.17382	-66.9747	II	North America
PUR013105	PUR49566	Crossopsora	mateleae	1908	Apocynaceae	Macroscepis	sp.	Guatemala	15.21667	-89.2833	II, III	North America
PUR016950	PUR49570	Crossopsora	wilsoniana	1905	Vitaceae	Cissus	alata	Guatemala	15.45454	-90.439	II, III	North America
PUR016978	PUR50433	Crossopsora	stevensii	1940	Apocynaceae	Mandevilla	subsagittata	Guatemala	14.07417	-90.4167	II, III	North America
PUR013053	PUR66796	Crossopsora	uleana	1924	Solanaceae	Cyphomandra	arctocarpophyllos	Ecuador	-2.218369	-80.228825	II	South America
PUR016589	PUR88041	Crossopsora	notata	1974	Malpighiaceae	Byrsonima	crassifolia	Mexico	16.4185	-93.8332	I	North America
PUR016593	PUR88261	Crossopsora	notata	1977	Malpighiaceae	Byrsonima	coccolobifolia	Brazil	-15.7833	-47.8228	NA	south America
PUR016615	PUR88273	Crossopsora	byrsonimatis	1976	Malpighiaceae	Byrsonima	affinis	Brazil	-18.9757	-44.484	II	south America
PUR016554	PURF10798	Crossopsora	fici	1942	Moraceae	Ficus	sp.	Uganda	1.209301	32.476074	II	Africa
PUR013098	PURF11857	Crossopsora	mateleae	1946	Apocynaceae	Matelea	maritima	Grenada	12.114055	-61.672638	II	South America
PUR016979	PURF11859	Crossopsora	stevensii	1947	Apocynaceae	Mandevilla	hirsuta	Trinidad	10.5	-61.25	II, No	South America
PUR013097	PURF14458	Crossopsora	mateleae	1948	Apocynaceae	Matelea	dentriculata	St. Vincent & the Grenadines	13.128501	-61.231812	II	South America
PUR013096	PURF14681	Crossopsora	mateleae	1952	Apocynaceae	Gonolobus	broadwayi	Trinidad	10.76721	-61.40533	II	South America
PUR013100	PURF14931	Crossopsora	asclepidiaceae	1953	Apocynaceae	Metastelma	parviflorum	Trinidad	10.688447	-61.754619	II	south America
PUR016976	PURF16191	Crossopsora	gilgiana	1952	Ebenaceae	Euclea	multiflora	Zambia	-16.8065	26.98189	III	Africa
PUR013099	PURF18512	Crossopsora	mateleae	1947	Apocynaceae	Matelea	dentriculata	Trinidad	11.25	-60.66667	II	South America
PUR016618	PURF468	Crossopsora	brysonimatis	1920	Malpighiaceae	Brysonima	crassifolia	Bolivia	-16.139956	-67.724731	II	South America
PUR016992	PURF480	Crossopsora	premnae	1923	Lamiaceae	Premna	nauseosa	Philippines	14.57666	121.0415	II	Asia
PUR016980	PURF8985	Crossopsora	stevensii	1913	Apocynaceae	Mandevilla	tomentosa	Trinidad	10.5	-61.25	II	South America
PUR016981	PURF8986	Crossopsora	stevensii	1913	Apocynaceae	Mandevilla	tomentosa	Trinidad	10.687634	-61.395569	II	South America
PUR016982	PURF8987	Crossopsora	stevensii	1921	Apocynaceae	Mandevilla	tomentosa	Trinidad	10.5	-61.25	II	South America
PUR016983	PURF8988	Crossopsora	stevensii	1921	Apocynaceae	Mandevilla	tomentosa	Trinidad	10.5	-61.25	II	South America
PUR016984	PURF8989	Crossopsora	stevensii	1921	Apocynaceae	Mandevilla	tomentosa	Trinidad	10.5	-61.25	II	South America
PUR016626	PURN3093	Crossopsora	byrsonimatis	1978	Malpighiaceae	Byrsonima	coccolobifolia	Brazil	-15.8333	-48.0255	II	south America
PUR016622	PURN3182	Crossopsora	brysonimatis	1983	Malpighiaceae	Brysonima	crassifolia	Venezuela	8.672295	-62.630815	II	South America
PUR016549	PURN3282	Crossopsora	piperis	1959	Piperaceae	Piperaceae	NA	Brazil	-22.8656	-43.4272	II	south America
PUR013093	PURN4131	Crossopsora	crassa	1976	Bignoniaceae	Xylophragma	myrantha	Brazil	-18.9757	-44.484	II	south America
PUR016986	PURN4136	Crossopsora	angustata	1988	Apocynaceae	Mesechites	sp.	Brazil	-21.9667	-47.8167	III	south America
PUR016571	PURN4232	Crossopsora	hymenaeae	1978	Fabaceae	Hymenaea	stigonocaupa	Brazil	-15.8333	-48.0255	II	south America
PUR016497	PURN4233	Crossopsora	hymenaeae	1989	Fabaceae	Hymenaea	sp.	Brazil	0.214677	-51.0667	II	south America
PUR016603	PURN6553	Crossopsora	byrsonimatis	1968	Malpighiaceae	Byrsonima	crassifolia	Costa Rica	10.20411	-85.105	III	North America
NA	PUR62095	Cumminsiella	texana	1917	Berberidaceae	Mahonia	trifoliata	Mexico	24.866667	-100.226611	I	North America
NA	PUR62791	Cumminsiella	standleyana	1968	Berberidaceae	Mahonia	moranensis	Mexico	19.044417	-100.04405	III	North America
PUR18658	PUR66111	Cumminsiella	umbrosa	1927	Berberidaceae	Mahonia	lanceolata	Mexico	39.25027	-96.31472	II	North America
NA	PUR7159	Cumminsiella	texana	1916	Berberidaceae	Berberis	trifoliata	USA	29.424122	-98.493628	II	North America
NA	PURN11559	Cumminsiella	mirabilissima	2013	Berberidaceae	Mahonia	aquifolium	France	50.610216	3.142184	II	Europe
NA	PURN6379	Cumminsiella	mirabilissima	1975	Berberidaceae	Mahonia	aquifolium	Australia	-33.695512	149.556007	II	Oceania
NA	PURN6380	Cumminsiella	stolpiana	1897	Berberidaceae	Berberis	buxifolia	Argentina	-39.422243	-71.304901	III	South America
PUR045571	PUR60025	Dasyspora	mesoamericana	1944	Annonaceae	Xylopia	frutescens	Mexico	21.345649	-97.838467	III	North America
PUR045561	PUR85672	Dasyspora	gregaria	1977	Annonaceae	Xylopia	aromatica	Brazil	-21.9667	-47.8167	III	South America
PUR045601	PUR88967	Dasyspora	gregaria	1980	Annonaceae	Xylopia	aromatica	Brazil	-21.9667	-47.8167	III	South America
NA	PUR88604	Desmella	superficialis	1975	Pteridaceae	Pteris	podophylla	Colombia	3.5	-73	II	South America
NA	PUR88977	Desmella	anemia	1975	Pteridaceae	Pityrogramma	calomelanos	Ecuador	-2.965497	-78.431972	II	South America
NA	PUR89165	Desmella	anemoiae	1977	Thelypteridaceae	Cyclosorus	NA	Brazil	-20.7568	-42.8766	II	South America
NA	PUR89228	Desmella	aneimiae	1975	Anemiaceae	Fern	NA	Ecuador	-3.553987	-80.066816	II	South America
NA	PUR89229	Desmella	aneimiae	1975	Anemiaceae	Fern	NA	Ecuador	-2.9655	-78.43197	II	South America
NA	PUR89336	Desmella	anemiae	1982	Nephrolepidaceae	Nephrolepis	sp.	Jamaica	18.15714	-77.3872	II	North America
NA	PURF1233	Desmella	superficialis	1921	Pteridaceae	Adiantum	latifolium	Trinidad	10.5	-61.25	II	South America
NA	PURF1234	Desmella	superficialis	1906	Anemiaceae	Anemia	sp.	Ecuador	-2.754284	-79.739918	II	South America
NA	PURF1235	Desmella	superficialis	1913	Lomariopsidaceae	Cyclopeltis	semicordata	Trinidad	10.5	-61.25	II,III	South America
NA	PURF1239	Desmella	superficialis	1891	Pteridaceae	Pityrogramma	calomelanos	Ecuador	-1.515042	-78.244141	II	South America
PUR047424	PURN15502	Desmella	aneimiae	2003	Thelypteridaceae	Thelypteris	sp.	Guyana	-	-	II	South America
PUR047427	PURN15505	Desmella	aneimiae	2003	Thelypteridaceae	Thelypteris	sp.	Guyana	-	-	II	South America
PUR047447	PURN15525	Desmella	aneimiae	2003	Thelypteridaceae	Thelypteris	sp.	Guyana	-	-	II	South America
NA	PURN20	Desmella	aneimiae	1975	Anemiaceae	Fern	NA	Ecuador	-3.553987	-80.066816	II	South America
NA	PURN4294	Desmella	anemoiae	1979	Nephrolepidaceae	Nephrolepis	exaltata	Brazil	-22.3987	-48.8644	II	South America
NA	PURN4306	Desmella	anemoiae	1988	Thelypteridaceae	Cyclosorus	NA	Brazil	-21.9667	-47.8167	II	South America
NA	PUR6512	Dicheirinia	binata	1924	Fabaceae	Erythrina	crista-galli	USA	18.271936	-66.521729	III	North America
NA	PUR89709	Dicheirinia	ormosiae	1941	Fabaceae	Ormosia	nobilis	Brazil	-5.113167	-45.264909	II	South America
NA	PURF10337	Dicheirinia	archeri	1940	Fabaceae	Deguelia	utilis	Peru	-12.087145	-77.22104	III	South America
NA	PURF11000	Dicheirinia	archeri	1944	Fabaceae	Lonchocarpus	sp.	Peru	-3.749125	-73.253828	III	South America
NA	PURF11001	Dicheirinia	archeri	1944	Fabaceae	Deguelia	utilis	Peru	-3.749112	-73.4078	II	South America
NA	PURF11002	Dicheirinia	archeri	1944	Fabaceae	Deguelia	utilis	Peru	-3.749125	-73.253828	III	South America
NA	PURF11081	Dicheirinia	manaosensis	1943	Fabaceae	Lonchocarpus	sp.	Colombia	-1.38997	-71.525677	III	South America
NA	PURF2222	Dicheirinia	binata	1916	Fabaceae	Erythrina	mitis	Trinidad	10.5	-61.25	II	South America
NA	PURF9487	Dicheirinia	guianensis	1938	Fabaceae	Lonchocarpus	sp.	Guyana	4.719669	-58.666504	0,I,III	South America
NA	PURN10446	Dicheirinia	manaosensis	NA	Fabaceae	Lonchocarpus	rariflorus	Guyana	3.832262	-53.272217	III	South America
NA	PURN10447	Dicheirinia	guianensis	NA	Fabaceae	Lonchocarpus	nicou	Colombia	3.5	-73	0,I,II,III	South America
NA	PURN10461	Dicheirinia	archeri	1942	Fabaceae	Lonchocarpus	sp.	Colombia	0.729444	-76.591389	III	South America
NA	PURN10462	Dicheirinia	archeri	1944	Fabaceae	Lonchocarpus	nicou	Colombia	3.5	-73	III	South America
NA	PURN10463	Dicheirinia	archeri	1966	Fabaceae	Lonchocarpus	nicou	Colombia	3.442371	-73.310196	III	South America
NA	PURN10464	Dicheirinia	archeri	1976	Fabaceae	Lonchocarpus	utilis	Venezuela	7.633544	-64.889253	III	South America
NA	PURN10467	Dicheirinia	archeri	1966	Fabaceae	Lonchocarpus	martynii	Venezuela	8.129234	-63.540855	III	South America
NA	PURN10469	Dicheirinia	manaosensis	1942	Fabaceae	Lonchocarpus	sp.	Colombia	-58.666504	-76.591389	0,III	South America
NA	PURF19366	Didymopsora	solani-argentei	1977	Solanaceae	Solanum	argenteum	Brazil	-21.9667	-47.8167	0, I	South America
NA	PURN6941	Didymopsora	triumfettae	1998	Malvaceae	Triumfetta	sp.	Brazil	-24.1	-48.22	III	South America
PUR014469	PUR5750	Dietelia	portoricensis	1925	Asteraceae	Mikania	sp.	Trinidad	10.5	-61.25	I	South America
PUR014472	PURF10849	Dietelia	portoricensis	1938	Asteraceae	Mikania	sp.	Venezuela	10.460393	-67.768044	I	South America
PUR014414	PURF8659	Dietelia	holwayi	1920	Solanaceae	Salpichroa	sp.	Bolivia	-15.76667	-68.63333	I	South America
PUR014470	PURF8672	Dietelia	portoricensis	1921	Asteraceae	Mikania	sp.	Trinidad	10.5	-61.25	I	South America
PUR014471	PURF8673	Dietelia	portoricensis	1921	Asteraceae	Mikania	sp.	Trinidad	10.5	-61.25	I	South America
NA	PURN6660	Diorchidium	woodii	1912	Fabaceae	Millettia	grandis	South Africa	-28.194507	30.416475	II	Africa
NA	PURN6661	Diorchidium	guadrifidum	1981	Fabaceae	Dalbergia	sp.	Nigeria	6.8561	7.3927	III	Africa
NA	PUR64127	Dipyxis	mexicana	1971	Bignoniaceae	Adenocalymma	inundatum	Mexico	20.0131	-97.5311	II	North America
PUR78800	PURF11900	Edythea	quitensis	1946	Berberidaceae	Berberis	boliviana	Bolivia	-17.118938	-65.950439	II	South America
NA	PURF1949	Edythea	berberidis	1891	Berberidaceae	Berberis	glaucescens	Ecuador	-1.515042	-78.244141	III	South America
PUR68851	PURF1951	Edythea	quitensis	1920	Berberidaceae	Berberis	phyllacantha	Bolivia	-15.76667	-68.63333	I,III	South America
PUR68852	PURF1952	Edythea	quitensis	1920	Berberidaceae	Berberis	sp.	Ecuador	-0.19457	-78.49301	II,III	South America
PUR68853	PURF1953	Edythea	quitensis	1920	Berberidaceae	Berberis	sp.	Ecuador	-2.900545	-79.004527	II,III	South America
PUR86592	PURF19692	Edythea	quitensis	1975	Berberidaceae	Berberis	sp.	Ecuador	-4.009957	-79.204071	II,III	South America
PUR86593	PURF19693	Edythea	quitensis	1975	Berberidaceae	Berberis	sp.	Ecuador	-4.009957	-79.204071	II,III	South America
PURF1950	PURF68850	Edythea	quitensis	1891	Berberidaceae	Berberis	sp.	Ecuador	-0.19457	-78.49301	II	South America
NA	PURN3389	Edythea	quitensis	1937	Berberidaceae	Berberis	schwerini	Ecuador	-0.167606	-78.45071	II,III	South America
PUR016520	PUR50579	Endocronartium	harknessii	1941	Pinaceae	Pinus	contorta	USA	58.38169	-134.599	I	North America
PUR016519	PUR65683	Endocronartium	harknesii	1977	Pinaceae	Pinus	banksiana	Canada	46.79785	-64.9641	I	North America
PUR013284	PUR54746	Endophyllum	lacus-regis	1955	Montiaceae	Claytonia	caroliniana	Canada	51	-89.977	I	North America
PUR013308	PUR56924	Endophyllum	circumscriptum	1959	Vitaceae	Cissus	verticillata	USA	25.77427	-80.1937	0, I	North America
PUR014267	PUR5910	ENdophyllum	stachytarphetae	1924	Verbenaceae	Stachytarpheta	cayennensis	USA	18.35754	-66.1128	II	North America
PUR014297	PUR5918	Endophyllum	decoloratum	1898	Asteraceae	Clibadium	arboreum	Mexico	19.54483	-96.9177	I	North America
PUR014348	PURF14688	Endophyllum	decoloratum	1952	Asteraceae	Clibadium	surinamense	Trinidad	10.5	-61.25	I	South America
PUR014286	PURF15190	Endophyllum	griffithiae	1920	Rubiaceae	Benkara	sinensis	China	23.11667	113.25	I	Asia
PUR014352	PURF15937	Endophyllum	decoloratum	1953	Asteraceae	Clibadium	sp.	Colombia	5.635	-69.972778	I	South America
PUR014277	PURF7172	Endophyllum	stachytarphetae	1921	Verbenaceae	Stachytarpheta	cayennensis	Trinidad	10.5	-61.25	I	South America
PUR014279	PURF7173	Endophyllum	stachytarphetae	1921	Verbenaceae	Stachytarpheta	cayennensis	Trinidad	10.6	-61.26	I	South America
PUR014278	PURF7174	Endophyllum	stachytarphetae	1921	Verbenaceae	Stachytarpheta	cayennensis	Trinidad	10.5	-61.25	I	South America
PURF013396	PURF8652	Endophyllum	circumscriptum	1920	Vitaceae	Cissus	verticillata	Ecuador	-2.20584	-79.90795	I	South America
PUR013397	PURF8653	Endophyllum	stachytarphetae	1913	Vitaceae	Cissus	verticillata	Trinidad	10.5	-61.25	I	South America
PURF013395	PURF8654	Endophyllum	circumscriptum	1921	Vitaceae	Cissus	verticillata	Trinidad	10.5	-61.25	I	South America
PUR014275	PURF8657	Endophyllum	stachytarphetae	1912	Verbenaceae	Stachytarpheta	cayennensis	Bolivia	-16.14	-67.7247	II	South America
PUR014350	PURF8665	Endophyllum	decoloratum	1921	Asteraceae	Clibadium	surinamense	Trinidad	10.5	-61.25	I	South America
PUR014351	PURF8666	Endophyllum	decoloratum	1913	Asteraceae	Clibadium	surinamense	Trinidad	10.5	-61.25	I	South America
PUR014347	PURF8667	Endophyllum	decoloratum	1910	Asteraceae	Clibadium	surinamense	Colombia	6.25184	-75.563591	I	South America
PUR014353	PURF8670	Endophyllum	decoloratum	1913	Asteraceae	Sphagneticola	trilobata	Trinidad	10.5	-61.25	II,I,III?	South America
PUR014354	PURF8671	Endophyllum	decoloratum	1921	Asteraceae	Sphagneticola	trilobata	Trinidad	10.5	-61.25	I	South America
PUR013285	PURF9162	Endophyllum	machili	1925	Lauraceae	Cinnamomum	philippinensis	Philippines	16.33513	120.5609	II	Asia
PUR014280	PURF9289	Endophyllum	superficiale	1925	Lamiaceae	Clerodendrum	intermedium	Philippines	15.89481	120.6138	I	Asia
PUR014292	PURF9354	Endophyllum	flumeae	1925	Asteraceae	Blumea	balsamifera	Philippines	15.88765	120.6234	I	Asia
PUR014287	PURN10333	Endophyllum	pavettae	1954	Rubiaceae	Pavetta	indica	India	17.92369	73.65857	I	Asia
PUR047434	PURN15512	Endophyllum	stachytarphetae	2003	Verbenaceae	Stachytarpheta	cayennensis	Guyana	-	-	I	South America
PUR014361	PURN4774	Endophyllum	macowanianum	1998	Asteraceae	Conyza	scabrida	South Africa	-34	20	I	Africa
PUR013304	PURN4779	Endophyllum	macowanii	2002	Rhamnaceae	Rhamnus	prinoides	South Africa	-33.963	22.46173	I	Africa
PUR014284	PURN4782	Endophyllum	nairobianum	2004	Verbenaceae	Lippia	javanica	South Africa	-26.2052	28.04982	I	Africa
PUR013297	PURN5683	Endophyllum	euphorbiae-silvaticae	2006	Euphorbiaceae	Euphorbia	amygdaloides	Germany	48.24567	12.08521	0, III	Europe
PUR014356	PURN6622	Endophyllum	emiliae-sonchifoliae	1985	Asteraceae	Emilia	sonchifolia	Nigeria	6.867008	7.409523	I	Africa
NA	PUR66159	Frommeella	mexicana	1974	Rosaceae	Duchesnea	indica	Mexico	23.006354	-99.264267	III	North America
NA	PURF17747	Frommeella	mexicana	1966	Rosaceae	Duchesnea	indica	Argentina	-21.946528	-66.050163	II	South America
NA	PURN2514	Frommeella	mexicana	2001	Rosaceae	Duchesnea	indica	USA	40.42271	-86.91876	II, III	North America
NA	PURN8020	Frommeella	mexicana	1996	Rosaceae	Duchesnea	indica	USA	41.25861	-95.937792	II	North America
PUR018280	PUR49082	Gerwasia	holwayi	1939	Rosaceae	Rubus	adenotrichus	Guatemala	14.64	-90.9186	II	North America
PUR018367	PUR51804	Gerwasia	tenella	1920	Rosaceae	Rubus	eggersii	Haiti	18.36667	-73.6792	II	North America
PUR018233	PUR8818	Gerwasia	pitteriana	NA	Rosaceae	Rubus	adenotrichos	Costa Rica	9.933333	-84.0833	II	North America
PUR018308	PUR8823	Gerwasia	rubi	1922	Rosaceae	Rubus	adenotrichos	El Salvador	13.73806	-89.2875	II	North America
PUR018286	PURF11163	Gerwasia	holwayi	1923	Rosaceae	Rubus	bogotensis	Peru	-9.89883	-75.9926	0, I, III	South America
PUR018289	PURF11164	Gerwasia	holwayi	1922	Rosaceae	Rubus	floribundus	Peru	-9.835933	-76.495945	0,I,III	South America
PUR018288	PURF11165	Gerwasia	holwayi	1922	Rosaceae	Rubus	floribundus	Peru	-10.516667	-76.498611	0,I,III	South America
PUR018259	PURF12065	Gerwasia	chinensis	1941	Rosaceae	Rubus	buergeri	Japan	33.59592	130.411	II	Asia
PUR018296	PURF1651	Gerwasia	holwayi	1927	Rosaceae	Rubus	sp.	Peru	-10.576819	-75.403817	II	South America
PUR018287	PURF1653	Gerwasia	holwayi	1920	Rosaceae	Rubus	floribundus	Bolivia	-16.5	-68.15	II	South America
PUR018291	PURF1654	Gerwasia	holwayi	1920	Rosaceae	Rubus	floribundus	Bolivia	-16.139956	-67.724731	II	South America
PUR018292	PURF1655	Gerwasia	holwayi	1920	Rosaceae	Rubus	floribundus	Bolivia	-16.139956	-67.724731	II	South America
PUR018298	PURF1656	Gerwasia	lagerheimii	1920	Rosaceae	Rubus	bogotensis	Ecuador	-0.19457	-78.49301	II,III	South America
PUR018300	PURF1657	Gerwasia	lagerheimii	1920	Rosaceae	Rubus	sp.	Ecuador	-2.900545	-79.004527	II,III	South America
PUR014801	PURF1659	Gerwasia	variabilis	1920	Rosaceae	Rubus	megalococcus	Ecuador	-0.223593	-78.458008	III	South America
PUR014802	PURF1660	Gerwasia	variabilis	1920	Rosaceae	Rubus	nubigenus	Ecuador	-0.19457	-78.49301	II	South America
PUR014806	PURF1661	Gerwasia	variabilis	1913	Rosaceae	Rubus	sp.	Venezuela	10.488011	-66.879193	0,II,III	South America
PUR018267	PURF1663	Gerwasia	clara	1918	Rosaceae	Rubus	boliviensis	Ecuador	-4.005579	-79.202235	II	South America
PUR018271	PURF1666	Gerwasia	clara	1918	Rosaceae	Rubus	sp.	Ecuador	-2.900545	-79.004527	II	South America
PUR018276	PURF1668	Gerwasia	cundinamarcensis	1918	Rosaceae	Rubus	sp.	Ecuador	1.18333	-78.8	II	South America
PUR018305	PURF1670	Gerwasia	quitensis	1920	Rosaceae	Rubus	bogotensis	Ecuador	-0.19457	-78.49301	III	South America
PUR018306	PURF1671	Gerwasia	quitensis	1920	Rosaceae	Rubus	floribundus	Bolivia	-16.5	-68.15	II	South America
PUR014805	PURF18221	Gerwasia	variabilis	1971	Rosaceae	Rubus	sp.	Venezuela	7.983964	-71.998413	II	South America
PUR018228	PURF18223	Gerwasia	mayorii	1971	Rosaceae	Rubus	sp.	Venezuela	10.352867	-67.319186	II,III	South America
PUR018363	PURF19860	Gerwasia	rubi	1960	Rosaceae	Rubus	amphidasys	China	25.76074	-117.737	II	Asia
PUR018290	PURF9499	Gerwasia	holwayi	1911	Rosaceae	Rubus	impererialis	Argentina	-24.731859	-65.483849	II	South America
PUR018297	PURF9775	Gerwasia	holwayi	1927	Rosaceae	Rubus	sp.	Peru	-10.576819	-75.4038	II	South America
PUR018299	PURF9816	Gerwasia	lagerheimii	1939	Rosaceae	Rubus	glaucus	Colombia	3.5	-73	II	South America
PUR041544	PURN16384	Gerwasia	imperialis	2016	NA	NA	NA	Peru	-	-	I,II	South America
PUR022373	PURN3784	Gerwasia	variabilis	1975	Rosaceae	Rubus	sp.	Ecuador	-0.083333	-78.5	II	South America
PUR022374	PURN3785	Gerwasia	variabilis	1971	Rosaceae	Rubus	sp.	Venezuela	10.269859	-66.461304	II,III	South America
PUR014803	PURN3786	Gerwasia	variabilis	1972	Rosaceae	Rubus	sp.	Venezuela	10.500239	-66.893838	II	South America
PUR014804	PURN3787	Gerwasia	variabilis	1972	Rosaceae	Rubus	sp.	Venezuela	10.500139	-66.893838	II	South America
PUR018368	PURN3788	Gerwasia	tenella	1975	Rosaceae	Rubus	sp.	Ecuador	-1.670984	-78.647124	III	South America
PUR018307	PURN3789	Gerwasia	quitensis	1975	Rosaceae	Rubus	sp.	Ecuador	-0.167606	-78.45071	III	South America
PUR014819	PURN3844	Gerwasia	sp.	1924	Rosaceae	Rubus	urticifolius	Peru	-11.233333	-75.483333	II	South America
PUR018230	PURN3850	Gerwasia	peruviana	1975	Rosaceae	Rubus	urticifolius	Ecuador	-0.194568	-78.493005	II,III	South America
PUR018231	PURN3851	Gerwasia	peruviana	1975	Rosaceae	Rubus	sp.	Ecuador	-1.83333	-80.11667	II,III	South America
PUR018302	PURN3852	Gerwasia	mayorii	1973	Rosaceae	Rubus	sp.	Venezuela	9.087624	-70.681741	II	South America
PUR018301	PURN3853	Gerwasia	lagerheimii	1975	Rosaceae	Rubus	sp.	Ecuador	-0.083333	-78.5	II,III	South America
PUR018295	PURN3854	Gerwasia	holwayi	1975	Rosaceae	Rubus	sp.	Ecuador	-3.553987	-80.066816	II	South America
PUR018294	PURN3855	Gerwasia	holwayi	1975	Rosaceae	Rubus	sp.	Ecuador	-3.553987	-80.066816	II	South America
PUR018229	PURN3856	Gerwasia	mayorii	1973	Rosaceae	Rubus	sp.	Venezuela	8.533018	-71.24585	II	South America
PUR018293	PURN3857	Gerwasia	holwayi	1975	Rosaceae	Rubus	sp.	Ecuador	-0.935206	-78.615545	II	South America
PUR018272	PURN3862	Gerwasia	clara	1975	Rosaceae	Rubus	sp.	Ecuador	-2.900545	-79.004527	II	South America
PUR018273	PURN3863	Gerwasia	clara	1975	Rosaceae	Rubus	sp.	Ecuador	-2.900545	-79.004527	II,III,IV	South America
PUR018270	PURN3864	Gerwasia	clara	1974	Rosaceae	Rubus	sp.	Colombia	2.5	-76.583333	III	South America
PUR018269	PURN5593	Gerwasia	clara	1892	Rosaceae	Rubus	roseus	Bolivia	-15.731265	-64.529297	II,III,IV	South America
PUR015037	PURF10033	Goplana	australis	1951	Dioscoreaceae	Dioscorea	sp.	Papua New Guinea	-5.179537	142.443656	II	Oceania
PUR015045	PURF11038	Goplana	dioscoreae	1943	Dioscoreaceae	Dioscorea	transversa	Australia	-28.1841	153.2825	II	Oceania
PUR015044	PURF9983	Goplana	dioscoreae	1936	Dioscoreaceae	Dioscorea	sp.	Papua New Guinea	-7.04044	147.0535	0, I	Oceania
PUR015047	PURN4451	Goplana	andina	1937	Rubiaceae	Manettia	lobbii	Ecuador	-1.252369	-78.622781	0,I,III	South America
PURN22411	MCA3888	Gymnoconia	sp.	2010	Rosaceae	Rubus	sp.	USA	30.6414	-92.0255		North America
NA	PUR65645	Gymnoconia	peckiana	1978	Rosaceae	Rubus	allegheniensis	USA	40.412609	-86.893471	0, I, III	North America
NA	PUR8783	Gymnoconia	peckiana	1909	Rosaceae	Rubus	pubescens	USA	43.87896	-71.21979	II	North America
NA	PUR89499	Gymnoconia	nitens	1985	Rosaceae	Rubus	sp.	USA	36.06315	-94.1139	III	North America
NA	PUR9206	Gymnoconia	nitens	1920	Rosaceae	Rubus	allegheniensis	USA	33.4504	-88.8184	III	North America
NA	PURF1627	Gymnoconia	peckiana	1906	Rosaceae	Rubus	articus	Sweden	63.824106	20.27301	III	Europe
NA	PURN2382	Gymnoconia	peckiana	1995	Rosaceae	Rubus	allegheniensis	USA	45.076621	-93.202887	III	North America
NA	PURN4517	Gymnoconia	nitens	1978	Rosaceae	Rubus	allegheniensis	USA	41.32556	-85.6688	III	North America
NA	PUR10012	Gymnosporangium	clavipes	1897	Rosaceae	Crataegus	flava	USA	32.60986	-85.4808	I	North America
NA	PUR10038	Gymnosporangium	clavipes	1892	Rosaceae	Crataegus	spathulata	USA	32,60986	-85,48078	I	North America
NA	PUR10076	Gymnosporangium	clavipes	1897	Rosaceae	Cydonia	vulgaris	USA	34.73037	-86.5861	I	North America
NA	PUR10098	Gymnosporangium	clavipes	1907	Cupressaceae	Juniperus	communis	USA	42.25863	-87.8406	III	North America
NA	PUR10154	Gymnosporangium	clavipes	1913	Cupressaceae	Juniperus	virginiana	USA	32.60986	-85.4808	III	North America
NA	PUR10184	Gymnosporangium	cornutum	1908	Rosaceae	Sorbus	americana	USA	40.41667	-86.8753	I	North America
NA	PUR10221	Gymnosporangium	cornutum	1909	Cupressaceae	Juniperus	communis	USA	39.12221	-104.917	I	North America
NA	PUR10225	Gymnosporangium	exterum	1884	Rosaceae	Gillenia	stipulata	USA	37.72945	-89.8695	I	North America
NA	PUR10227	Gymnosporangium	exterum	1918	Cupressaceae	Juniperus	virginiana	USA	37.82933	-86.6405	0	North America
NA	PUR10258	Gymnosporangium	tremelloides	1914	Rosaceae	Sorbus	scopulina	USA	39.12221	-104.917	I	North America
NA	PUR10311	Gymnosporangium	speciosum	1924	Cupressaceae	Juniperus	monosperma	USA	38.8742	-104.887	I	North America
NA	PUR10348	Gymnosporangium	clavariiforme	1908	Rosaceae	Amelanchier	alnifolia	USA	39.93249	-105.277	0, I	North America
NA	PUR10363	Gymnosporangium	clavariiforme	1924	Rosaceae	Amelanchier	canadensis	USA	41.7075	-86.895	I	North America
NA	PUR10415	Gymnosporangium	clavariiforme	1908	Cupressaceae	Juniperus	communis	USA	39.8936	-105.276	I	North America
NA	PUR10430	Gymnosporangium	ellisii	1916	Myricaceae	Comptonia	peregrina	USA	39.95412	-74.2005	I	North America
NA	PUR10528	Gymnosporangium	connersii	1922	Rosaceae	Crataegus	flava	USA	44.23194	-103.387	I	North America
NA	PUR10652	Gymnosporangium	globosum	1902	Rosaceae	Crataegus	eamesi	USA	41.18454	-73.1332	I	North America
NA	PUR10726	Gymnosporangium	globosum	1900	Rosaceae	Crataegus	pentandra	USA	44.30977	-73.261	I	North America
NA	PUR10810	Gymnosporangium	globosum	1911	Rosaceae	Crataegus	roanensis	USA	37.18616	-86.1	I	North America
NA	PUR10881	Gymnosporangium	globosum	1920	Rosaceae	Malus	angustifolia	USA	34.67444	-82.8359	I	North America
NA	PUR10952	Gymnosporangium	globosum	1911	Cupressaceae	Juniperus	virginiana	USA	38.95171	-92.3341	III	North America
NA	PUR11388	Gymnosporangium	juniperi-virginianae	1912	Rosaceae	Malus	sylvestris	USA	38.95917	-85.8903	0	North America
NA	PUR11393	Gymnosporangium	juniperi-virginianae	1911	Rosaceae	Malus	sylvestris	USA	39.62583	-85.3003	I	North America
NA	PUR11494	Gymnosporangium	juniperi-virginianae	1892	Cupressaceae	Juniperus	virginiana	USA	38.69011	-75.3855	III	North America
NA	PUR11532	Gymnosporangium	juniperi-virginianae	1916	Cupressaceae	Juniperus	virginiana	USA	42.03204	-73.9288	III	North America
NA	PUR44928	Gymnosporangium	trachyporum	1921	Rosaceae	Crataegus	crus-gallii	USA	33.45151	-88.7834	I	North America
NA	PUR45090	Gymnosporangium	juniperi-virginianae	1933	Cupressaceae	Juniperus	virginiana	USA	43.68841	-70.7937	III	North America
NA	PUR47731	Gymnosporangium	nidus-avis	1936	Rosaceae	Amelanchier	arborea	USA	44.88313	-68.672	0, I	North America
NA	PUR47749	Gymnosporangium	fraternum	1936	Rosaceae	Aronia	arbutifolia	USA	43.69157	-70.6535	0, I	North America
NA	PUR47849	Gymnosporangium	inconspicuum	1917	Rosaceae	Amelanchier	alnifolia	USA	39.54142	-107.322	I	North America
NA	PUR48173	Gymnosporangium	juniperi-virginianae	1938	Rosaceae	Crataegus	sp.	USA	39.3376	-78.9181	0	North America
NA	PUR50571	Gymnosporangium	nidus-avis	1935	Cupressaceae	Juniperus	chinensis	USA	41.54726	-89.1176	III	North America
NA	PUR50749	Gymnosporangium	cornutum	1942	Rosaceae	Sorbus	americana	USA	44.37236	-68.0608	0, I	North America
NA	PUR51591	Gymnosporangium	globosum	1934	Rosaceae	Crataegus	sheridanus	USA	43.65081	-104.985	I	North America
NA	PUR51765	Gymnosporangium	floriforme	1946	Rosaceae	Crataegus	newelliana	USA	29.25302	-82.7309	0	North America
NA	PUR53431	Gymnosporangium	inconspicuum	1919	Cupressaceae	Juniperus	occidentalis	USA	36.63388	-119.553	III	North America
NA	PUR56573	Gymnosporangium	globosum	1959	Rosaceae	Crataegus	calpodendron	USA	43.06083	-89.6557	I	North America
NA	PUR56995	Gymnosporangium	fuscum	1960	Rosaceae	Pyrus	communis	USA	37.8864	-122.119	I	North America
NA	PUR59994	Gymnosporangium	speciosum	1961	Hydrangeaceae	Fendlera	rupicola	USA	31.36538	-110.774	I	North America
NA	PUR60971	Gymnosporangium	juniperi-virginianae	1966	Cupressaceae	Juniperus	virginiana	USA	40.41261	-86.8935	III	North America
NA	PUR61344	Gymnosporangium	kernianum	1965	Cupressaceae	Juniperus	californica	USA	32.6183	-116.188	III	North America
NA	PUR63658	Gymnosporangium	nootkatense	1964	Rosaceae	Pyrus	fusca	Canada	53.32307	-132.298	I	North America
NA	PUR66884	Gymnosporangium	clavipes	1977	Cupressaceae	Juniperus	communis	USA	29.68243	-82.3603	III	North America
NA	PUR88190	Gymnosporangium	globosum	1900	Cupressaceae	Juniperus	virginiana	USA	40.40442	-86.8677	III	North America
NA	PUR9486	Gymnosporangium	inconspicuum	1918	Cupressaceae	Juniperus	osteosperma	USA	37.34576	-108.292	III	North America
NA	PUR9513	Gymnosporangium	exiguum	1910	Rosaceae	Crataegus	tracyi	USA	30.1839	-98.7556	I	North America
NA	PUR9555	Gymnosporangium	nidus-avis	1898	Rosaceae	Amelanchier	alnifolia	USA	42.72801	-107.841	I	North America
NA	PUR9641	Gymnosporangium	nidus-avis	1907	Rosaceae	Sorbus	americana	USA	40.40442	-86.8677	0, I	North America
NA	PUR9708	Gymnosporangium	kernianum	1922	Rosaceae	Amelanchier	alnifolia	USA	42.18877	-120.346	I	North America
NA	PUR9872	Gymnosporangium	nidus-avis	1890	Rosaceae	Amelanchier	intermedia	Canada	42.98333	-81.25	I	North America
NA	PURF12081	Gymnosporangium	amelanchieris	1929	Rosaceae	Amelanchier	asiatica	Japan	35.4256	133.7371	0, I	Asia
NA	PURF12090	Gymnosporangium	miyabei	1930	Rosaceae	Malus	sieboldii	Japan	35.97511	138.3671	I	Asia
NA	PURF12095	Gymnosporangium	yamadae	1926	Rosaceae	Malus	pumila	Japan	35.8	138.8333	I	Asia
NA	PURF16669	Gymnosporangium	confusum	1960	Rosaceae	Mespilus	germanica	Turkey	40.2973	41.54771	I	Europe
NA	PURF1775	Gymnosporangium	cornutum	1905	Rosaceae	Sorbus	aucuparia	Austria	44.39889	12.03944	0, I	Europe
NA	PURF1837	Gymnosporangium	fuscum	1899	Rosaceae	Pyrus	betulifolia	Germany	52.45413	13.30564	I	Europe
NA	PURN11418	Gymnosporangium	clavipes	1968	Cupressaceae	Juniperus	virginiana	USA	38.53929	-76.7486	III	North America
NA	PURN193	Gymnosporangium	tremelloides	1912	Rosaceae	Malus	silvestris	Finland	59.83333	22.95	0	Europe
NA	PURN2388	Gymnosporangium	clavariiforme	1993	Rosaceae	Amelanchier	sp.	USA	44.56457	-123.262	I	North America
NA	PURN4873	Gymnosporangium	clavipes	1989	Rosaceae	Crataegus	aestivalis	USA	31.55545	-83.996	I	North America
NA	PURN4887	Gymnosporangium	globosum	1989	Rosaceae	Crataegus	aestivalis	USA	31.55545	-83.996	I	North America
NA	PURN4890	Gymnosporangium	juniperi-virginianae	1989	Rosaceae	Malus	coronaria	USA	40.14838	-89.3648	0, I	North America
NA	PURF11039	Hamaspora	acutissima	1943	Rosaceae	Rubus	moluccanus	Australia	-28.18396	153.25885	II, III	Oceania
NA	PURF11639	Hamaspora	gedeana	1919	Rosaceae	Rubus	alpestris	Indonesia	-9	120	III	Asia
NA	PURF14171	Hamaspora	sinica	1933	Rosaceae	Rubus	sp.	China	24	109	III	Asia
NA	PURF1731	Hamaspora	acutissima	1930	Rosaceae	Rubus	fraxinifolius	Philippines	14.078682	121.21873	III	Asia
NA	PURF17841	Hamaspora	benguetensis	1968	Rosaceae	Rubus	ellipticus	India	26.176076	91.762932	II	Asia
NA	PURN10912	Hamaspora	longissima	1949	Rosaceae	Rubus	hillii	Australia	-15.95	143.96667	NA	Oceania
NA	PURN7815	Hamaspora	longissima	1985	Rosaceae	Rubus	pinnatus	Nigeria	6.66737	9.17157	II	Africa
NA	PURF15561	Hapalophragmium	millettiae	1936	Fabaceae	Millettia	rhodantha	Sierra Leone	8.576598	-11.655151	II	Africa
NA	PURF15562	Hapalophragmium	millettiae	1937	Fabaceae	Millettia	lane-poolei	Sierra Leone	8.576598	-11.655151	II	Africa
NA	PURF19740	Hapalophragmium	ornatum	1981	Fabaceae	Millettia	sp.	Nigeria	6.785706	7.403086	III	Africa
PUR017420	PURF10789	Hemileia	hansfordii	1942	Oleaceae	Jasminum	pubescens	Uganda	0.83333	31.91667	II	Africa
PUR017453	PURF11676	Hemileia	sp.	1947	Apocynaceae	Tassadia	obovata	Trinidad	10.5	-61.25	II	South America
PUR017454	PURF11677	Hemileia	sp.	1947	Apocynaceae	Tassadia	obovata	Trinidad	10.5	-61.25	II	South America
PUR018250	PURF15213	Hemileia	coffeicola	1952	Rubiaceae	Coffea	arabica	Cameroon	5.441913	10.04199	II	Africa
PUR018140	PURF19290	Hemileia	vastatrix	1976	Rubiaceae	Coffea	arabica	Brazil	-22.5123	-48.9162	II	South America
PUR018179	PURF19619	Hemileia	vastatrix	1971	Rubiaceae	Coffea	arabica	Burma	22.02826	96.47066	II	Asia
NA	PURN11725	Hemileia	vastatrix	2014	Rubiaceae	Coffea	arabica	USA	18.2625	-66.699	II	North America
PUR042260	PURN15328-PURF3514	Hemileia	vastatrix	2016	Rubiaceae	Coffea	sp.	Bolivia	15.5605555556	-67.3216666667	II	South America
PUR045852	PURN22439	Hemileia	vastatrix	2016	Rubiaceae	Rubiaceae	sp.	Peru	-	-	II	South America
PUR045850	PURN22441	Hemileia	vastatrix	2016	Rubiaceae	Rubiaceae	sp.	Peru	-	-	II	South America
PUR045849	PURN22442	Hemileia	vastatrix	2016	Rubiaceae	Rubiaceae	sp.	Peru	-	-	II	South America
PUR045848	PURN22443	Hemileia	vastatrix	2016	Rubiaceae	Rubiaceae	sp.	Peru	-	-	II	South America
PUR045847	PURN22444	Hemileia	vastatrix	2016	Rubiaceae	Rubiaceae	sp.	Cameroon	-	-	II	Africa
PUR045846	PURN22445	Hemileia	vastatrix	2016	Rubiaceae	Rubiaceae	sp.	Peru	-5.27294774000814	-78.77595630514574	II	South America
PUR045845	PURN22446	Hemileia	vastatrix	2016	Rubiaceae	Rubiaceae	sp.	Peru	-	-	II	South America
PUR045844	PURN22447	Hemileia	vastatrix	2016	Rubiaceae	Rubiaceae	sp.	Peru	-	-	II	South America
PUR045843	PURN22448	Hemileia	vastatrix	2016	Rubiaceae	Coffea	sp.	Peru	-	-	II	South America
PUR045842	PURN22449	Hemileia	vastatrix	2016	Rubiaceae	Coffea	sp.	Peru	-	-	II	South America
PUR045841	PURN22450	Hemileia	vastatrix	2016	Rubiaceae	Rubiaceae	sp.	Peru	-4.8585	-80.6854	II	South America
PUR045840	PURN22451	Hemileia	vastatrix	2016	Rubiaceae	Coffea	sp.	Peru	-	-	II	South America
PUR053048	PURN22532	Hemileia	vastatrix	2016	Rubiaceae	Coffea	arabica catuai	Panama	-	-	II	North America
PUR053049	PURN22533	Hemileia	vastatrix	2016	Rubiaceae	Coffea	arabica geisha	Panama	-	-	II	North America
PUR053050	PURN22534	Hemileia	vastatrix	2016	Rubiaceae	Coffea	arabica geisha	Panama	-	-	II	North America
PUR053052	PURN22536	Hemileia	vastatrix	2016	Rubiaceae	Coffea	arabica catuai	Panama	-	-	II	North America
PUR053001	PURN22537	Hemileia	vastatrix	2016	Rubiaceae	Coffea	arabica catuai	Panama	8.77758	-82.4522	II	North America
PUR053002	PURN22538	Hemileia	vastatrix	2016	Rubiaceae	Coffea	arabica geisha	Panama	-	-	II	North America
PUR053003	PURN22539	Hemileia	vastatrix	2016	Rubiaceae	Coffea	arabica geisha	Panama	-	-	II	North America
PUR053097	PURN22577	Hemileia	vastatrix	2016	Rubiaceae	Coffea	arabica	Panama	-	-	II	North America
PUR053098	PURN22578	Hemileia	vastatrix	2016	Rubiaceae	Coffea	arabica	Panama	-	-	II	North America
PUR053099	PURN22579	Hemileia	vastatrix	2016	Rubiaceae	Coffea	arabica	Panama	-	-	II	North America
PUR053017	PURN22580	Hemileia	vastatrix	2016	Rubiaceae	Coffea	arabica catuai	Panama	-	-	II	North America
NA	PURN22625	Hemileia	vastatrix	2016	Rubiaceae	Coffea	arabica	Panama	8.88142	-82.5995	II	South America
PUR053117	PURN22626	Hemileia	vastatrix	2016	Rubiaceae	Coffea	arabica geisha	Panama	-	-	II	North America
PUR053035	PURN22648	Hemileia	vastatrix	2016	Rubiaceae	Coffea	arabica geisha	Panama	-	-	II	North America
PUR053036	PURN22649	Hemileia	vastatrix	2016	Rubiaceae	Coffea	arabica catuai	Panama	-	-	II	North America
PUR053037	PURN22650	Hemileia	vastatrix	2016	Rubiaceae	Coffea	arabica geisha	Panama	-	-	II	North America
PUR053128	PURN22651	Hemileia	vastatrix	2016	Rubiaceae	Coffea	arabica catuai	Panama	-	-	II	North America
PUR054576	PURN22666	Hemileia	vastatrix	2018	Rubiaceae	Coffea	arabica	Cameroon	-	-	II	Africa
PUR054577	PURN22667	Hemileia	vastatrix	2018	Rubiaceae	Coffea	arabica	Cameroon	-	-	II	Africa
PUR054578	PURN22668	Hemileia	vastatrix	2018	Rubiaceae	Coffea	arabica	Cameroon	-	-	II	Africa
PUR017452	PURN6946	Hemileia	vastatrix	1996	Rubiaceae	Coffea	arabica	Honduras	14.712	-86.808	II	North America
PUR018160	PURN6950	Hemileia	vastatrix	1990	Rubiaceae	Coffea	arabica	Brazil	0.214677	-51.066667	II	South America
PUR003259	PUR44334	Hyalopsora	aspidiotus	1923	Cystopteridaceae	Gymnocarpium	dryopteris	USA	44,261578	-114,916504	II	North America
PUR003282	PUR4512	Hyalopsora	aspidiotus	1915	Cystopteridaceae	Gymnocarpium	dryopteris	USA	48.17963	-117.04326	II	North America
PUR003353	PUR4528	Hyalopsora	polypodii	1910	Cystopteridaceae	Cystopteris	fragilis	USA	40.01499	-105.27055	II	North America
PUR003379	PUR50833	Hyalopsora	POLYPODII	1943	Cystopteridaceae	Cystopteris	fragilis	USA	37.36037	-80.5345	II	North America
PUR003389	PUR51180	Hyalopsora	polypodii	1944	Cystopteridaceae	Cystopteris	fragilis	Canada	61.00241	-138.45245	II	North America
PUR003342	PUR54249	Hyalopsora	polypodii	1932	Cystopteridaceae	Cystopteris	fragilis	USA	40.97575	-123.12927	II	North America
PUR003206	PUR54254	Hyalopsora	cheilanthis	1941	Pteridaceae	Gymnogramme	triangularis	USA	40,89014	-123,58449	II	North America
PUR003240	PUR59464	Hyalopsora	aspidiotus	1931	Pinaceae	Abies	balsamea	USA	45,36556	-122,612598	I	North America
PUR003219	PURF107	Hyalopsora	cheilanthis	1890	Pteridaceae	Pellaea	ternifolia	Ecuador	-0.19457	-78.49301	II	South America
PUR003218	PURF108	Hyalopsora	cheilanthis	1890	Pteridaceae	Pellaea	ternifolia	Ecuador	-0.19457	-78.49301	II	South America
PUR003429	PURF112	Hyalopsora	aculeata	1930	Blechnaceae	Blechnum	spicant	Japan	35.43255	134.15576	I,II	Asia
PUR003315	PURF115	Hyalopsora	hakodatnesis	1925	Athyriaceae	Deparia	acrostichoides	Japan	43.69698	142.92046	II	Asia
PUR003397	PURF12717	Hyalopsora	POLYPODII	1932	Athyriaceae	Athyrium	iseanum	Japan	35.43255	134.15576	II	Asia
PUR003224	PURF12732	Hyalopsora	yamadana	1930	Pteridaceae	Coniogramme	fraxinea	Japan	43,10889	141,24	II	Asia
PUR003217	PURF15554	Hyalopsora	cheilanthis	1951	Pteridaceae	Pellaea	ternifolia	Argentina	-31.47717	-64.83728	II	South America
PUR003291	PURF88	Hyalopsora	aspidiotus	1922	Pinaceae	Abies	pectinata	Switzerland	46.94675	6.8186	I	Europe
PUR003323	PURN11387	Hyalopsora	polypodii	1963	Cystopteridaceae	Cystopteris	fragilis	USA	40.42809	-86.92251	II	North America
PUR003370	PURN2436	Hyalopsora	POLYPODII	1995	Cystopteridaceae	Cystopteris	fragilis	USA	44.86247	-92.78354	II	North America
NA	PUR66830	Kuehneola	uleana	1976	Rosaceae	Rubus	sp.	Brazil	-21.966667	-47.816667	II, III	South America
NA	PUR66833	Kuehneola	uleana	1975	Rosaceae	Rubus	sp.	Ecuador	-0.935206	-78.615545	0,I,III	South America
NA	PUR66834	Kuehneola	sp.	1975	Rosaceae	Rubus	sp.	Ecuador	-2.900545	-79.004527	I	South America
NA	PUR8861	Kuehneola	uredinis	1908	Rosaceae	Rubus	alleghaniensis	USA	36.322485	-94.149597	II	North America
NA	PUR8953	Kuehneola	uredinis	1909	Rosaceae	Rubus	plicatifolius	USA	44.053157	-68.634045	II	North America
NA	PUR8986	Kuehneola	uredinis	1912	Rosaceae	Rubus	sp.	USA	32.6089	-85.485504	II	North America
NA	PURF10364	Kuehneola	loseneriana	1915	Rosaceae	Rubus	sp.	Peru	-5.855585	-76.706055	I	South America
NA	PURF11037	Kuehneola	papuana	1943	Rosaceae	Rubus	rosifolius	Australia	-35.0985	149.0846	II	Oceania
NA	PURF11167	Kuehneola	uleana	1923	Rosaceae	Rubus	roseus	Peru	-9.654994	-75.803496	0,I,II,III	South America
NA	PURF11168	Kuehneola	uleana	1923	Rosaceae	Rubus	roseus	Peru	-9.654994	-75.803496	0,I	South America
NA	PURF11634	Kuehneola	sp.	1947	Rosaceae	Rubus	boliviensis	Bolivia	-15.731265	-64.529297	I	South America
NA	PURF11708	Kuehneola	loseneriana	1948	Rosaceae	Rubus	sp.	Argentina	-26.815306	-65.219849	II	South America
NA	PURF1692	Kuehneola	sp.	1918	Rosaceae	Rubus	sp.	Ecuador	-2.289024	-78.983293	I	South America
NA	PURF1695	Kuehneola	loseneriana	1920	Rosaceae	Rubus	floribundus	Bolivia	-16.5	-68.15	II,III	South America
NA	PURF1696	Kuehneola	sp.	1920	Rosaceae	Rubus	floribundus	Bolivia	-16.5	-68.15	I	South America
PUR018138	PUR52719	Kweilingia	americana	1951	Costaceae	Costus	sp.	Costa Rica	9.904645	-83.8028	II	South America
PUR018137	PURF15493	Kweilingia	wangii	1918	Poaceae	Dendrocalamus	latiflorus	Taiwan	23.5	121	II	Asia
PUR018109	PURF18200	Kweilingia	bambusina	1971	Poaceae	Bambusa	sp.	Burma	21.20229	96.01417	III	Asia
NA	PURF19971	Kweilingia	bagchii	1982	Poaceae	Bambusa	sp.	Taiwan	23.5	121	II	Asia
PUR018110	PURN10826	Kweilingia	divina	2013	Poaceae	Bambusa	sp.	USA	29.9544	-90.075	II	North America
PUR018127	PURN11077	Kweilingia	divina	2012	Poaceae	Bambusa	sp.	Taiwan	25.0169	121.5340667	II	Asia
PUR045681	PURN329	Leptinia	Braziliensis	1979	Anacardiaceae	Astronium	sp.	Brazil	-14.5246	-49.1468	NA	South America
NA	PURF1307	Leucotelium	cerasi	1875	Ranunculaceae	Eranthis	hyemalis	Italy	44.8	10.333333	I	Europe
NA	PURF14192/PUR81092	Leucotelium	pruni-persicae	1931	Rosaceae	Prunus	persica	China	34.79528	116.08167	II	Asia
PUR017898	PUR44618	Lipocystis	caesalpiniae	1930	Fabaceae	Mimosa	ceratonia	Dominican Republic	18.91667	-70.4667	III	North America
NA	PURN271	Macruropyxis	fraxini	1997	Oleaceae	Fraxinus	japonica	Japan	40.824445	140.74	III	Asia
PUR013537	PUR87630	Maravalia	erythroxyli	1983	Erythroxylaceae	Erythroxylum	sp.	Brazil	-18.975688	-44.483961		South America
PUR013542	PUR88048	Maravalia	ecuadorica	1975	Rubiaceae	Manettia	sp.	Ecuador	-0.935206	-78.615545	III	South America
PUR013541	PUR88049	Maravalia	ecuadorica	1975	Rubiaceae	Manettia	sp.	Ecuador	-0.935206	-78.615545	II	South America
PUR013543	PURF11225	Maravalia	ecuadorica	1922	Rubiaceae	Manettia	peruviana	Peru	-9.897669	-76.433282	II	South America
PUR017388	PURF18728	Maravalia	ecuadorica	1975	Rubiaceae	Manettia	sp.	Ecuador	-1.046947	-79.821388	0,I,II	South America
PUR013481	PURF19503	Maravalia	africana	1970	Fabaceae	Crotalaria	rosenii	Ethiopia	8.896515	38.61984	0, I, III	Africa
PUR013561	PURF19802	Maravalia	pura	1924	Asteraceae	Vernonia	sp.	Ecuador	-1.708836	-79.043114	II	South America
PUR013544	PURF3571	Maravalia	ecuadorica	1892	Rubiaceae	Manettia	sp.	Ecuador	-0.467137	-78.7475	I,II	South America
PUR013480	PURF9572	Maravalia	pallida	1913	Fabaceae	Zygia	latifolia	Trinidad	10.5	-65.25	III	South America
PUR013485	PURF9575	Maravalia	elata	NA	Fabaceae	Lupinus	mutabilis	Bolivia	-17.118938	-65.950439	I	South America
PUR013488	PURF9576	Maravalia	elata	1920	Fabaceae	Lupinus	paniculatus	Peru	-7.25556	-76.4756	II, III	South America
PUR013486	PURF9577	Maravalia	elata	1920	Fabaceae	Lupinus	paniculatus	Bolivia	-16.49667	-68.13	0,I,III	South America
PUR013487	PURF9578	Maravalia	elata	1920	Fabaceae	Lupinus	paniculatus	Bolivia	-16.49667	-68.13	III	South America
PUR013489	PURF9580	Maravalia	elata	1914	Fabaceae	Lupinus	saxatilis	Bolivia	-15.731265	-64.529297	0,I,III	South America
PUR013490	PURF9581	Maravalia	elata	1920	Fabaceae	Lupinus	soratensis	Bolivia	-15.76667	-68.63333	III	South America
PUR013491	PURF9582	Maravalia	elata	1917	Fabaceae	Lupinus	tomentosus	Peru	-12.118889	-75.821389	II	South America
PUR013492	PURF9583	Maravalia	elata	1920	Fabaceae	Lupinus	sp.	Bolivia	-16.49667	-68.13	II	South America
PUR013493	PURF9584	Maravalia	elata	1920	Fabaceae	Lupinus	sp.	Bolivia	-16.49667	-68.13	I	South America
PUR013494	PURF9585	Maravalia	elata	1920	Fabaceae	Lupinus	sp.	Bolivia	-16.49667	-68.13	II	South America
PUR013495	PURF9586	Maravalia	elata	1920	Fabaceae	Lupinus	sp.	Bolivia	-16.496667	-68.13	I,III	South America
PUR012144	PURF8702	Masseeella	capparidis	1879	Phyllanthaceae	Flueggea	virosa	India	19.078682	72.876272	III	ASia
PURN21971	MT3-merie	Melampsora	sp.	2011	Salicaceae	Salix	sp.	USA	64.8382	-147.716	II	North America
PUR010317	PUR10529	Melampsora	euphorbiae	1990	Euphorbiaceae	Euphorbia	sp.	Brazil	-2.607423	-44.195963	III	South America
PUR007031	PUR19464	Melampsora	medusae	1970	Salicaceae	Populus	sp.	Chile	-41.870699	-73.81622	II	South America
PUR006668	PUR2020	Melampsora	medusae	1905	Pinaceae	Larix	decidua	USA	40.41667	-86.87528	I	North America
PUR006667	PUR2021	Melampsora	medusae	1904	Pinaceae	Larix	decidua	USA	40.41667	-86.87528	I	North America
PUR006673	PUR2024	Melampsora	medusae	1908	Pinaceae	Larix	laricina	USA	40.41667	-86.87528	I	North America
PUR006671	PUR2026	Melampsora	medusae	1905	Pinaceae	Larix	laricina	USA	40.41667	-86.87528	I	North America
PUR006678	PUR2027	Melampsora	medusae	1910	Pinaceae	Larix	laricina	Canada	45.68316	-62.7103	I	North America
PUR006686	PUR2034	Melampsora	medusae	1883	Salicaceae	Populus	balsamifera	USA	43.07305	-89.40123	II	North America
PUR006795	PUR2035	Melampsora	medusae	1882	Salicaceae	Populus	balsamifera	USA	43.06636	-92.67241	II	North America
PUR006685	PUR2036	Melampsora	medusae	1921	Salicaceae	Populus	balsamifera	USA	43.537761	-89.300117	II	North America
PUR006797	PUR2037	Melampsora	medusae	1906	Salicaceae	Populus	balsamifera	USA	39.531745	-78.457344	II	North America
PUR006796	PUR2038	Melampsora	medusae	1912	Salicaceae	Populus	balsamifera	USA	42.277971	-71.729248	II	North America
PUR006727	PUR2039	Melampsora	medusae	1901	Salicaceae	Populus	Deltoides	USA	39.961176	-82.998794	II	North America
PUR006726	PUR2040	Melampsora	medusae	1901	Salicaceae	Populus	Deltoides	USA	39.961176	-82.998794	III	North America
PUR006729	PUR2041	Melampsora	medusae	1883	Salicaceae	Populus	Deltoides	USA	43.07305	-89.40123	II	North America
PUR006707	PUR2042	Melampsora	medusae	1896	Salicaceae	Populus	Deltoides	USA	40.41667	-86.87528	II, III	North America
PUR006730	PUR2044	Melampsora	medusae	1921	Salicaceae	Populus	Deltoides	USA	43.07305	-89.40123	II	North America
PUR006695	PUR2045	Melampsora	medusae	1905	Salicaceae	Populus	deltoides	USA	40.40814	-86.91971	III	North America
PUR006731	PUR2047	Melampsora	medusae	1919	Salicaceae	Populus	Deltoides	USA	43.07305	-89.40123	II	North America
PUR006699	PUR2048	Melampsora	medusae	1902	Salicaceae	Populus	deltoides	USA	40.46865	-86.85279	III	North America
PUR006722	PUR2049	Melampsora	medusae	1914	Salicaceae	Populus	Deltoides	USA	42.282331	-83.794288	II	North America
PUR006713	PUR2051	Melampsora	medusae	1909	Salicaceae	Populus	Deltoides	USA	40.30781	-87.29256	II	North America
PUR006697	PUR2052	Melampsora	medusae	1909	Salicaceae	Populus	deltoides	USA	40.42583	-86.90806	II, III	North America
PUR006716	PUR2054	Melampsora	medusae	1905	Salicaceae	Populus	Deltoides	USA	40.07019	-86.05316	II	North America
PUR006696	PUR2058	Melampsora	medusae	1905	Salicaceae	Populus	deltoides	USA	40.44153	-86.90443	II	North America
PUR006725	PUR2059	Melampsora	medusae	1902	Salicaceae	Populus	Deltoides	USA	39.961176	-82.998794	II	North America
PUR006698	PUR2060	Melampsora	medusae	1904	Salicaceae	Populus	deltoides	USA	40.40814	-86.91971	III	North America
PUR006694	PUR2063	Melampsora	medusae	1903	Salicaceae	Populus	deltoides	USA	40.41667	-86.87528	III	North America
PUR006693	PUR2064	Melampsora	medusae	1910	Salicaceae	Populus	deltoides	USA	40.41667	-86.87528	III	North America
PUR006692	PUR2065	Melampsora	medusae	1899	Salicaceae	Populus	deltoides	USA	40.41667	-86.87528	III	North America
PUR006717	PUR2067	Melampsora	medusae	1909	Salicaceae	Populus	Deltoides	USA	39.97833	-86.11806	III	North America
PUR006714	PUR2069	Melampsora	medusae	1914	Salicaceae	Populus	Deltoides	USA	40.42583	-86.90806	II, III	North America
PUR006721	PUR2077	Melampsora	medusae	1915	Salicaceae	Populus	Deltoides	USA	42.338371	-82.977973	II, III	North America
PUR006712	PUR2082	Melampsora	medusae	1899	Salicaceae	Populus	Deltoides	USA	40.41667	-86.87528	III	North America
PUR006723	PUR2086	Melampsora	medusae	1990	Salicaceae	Populus	Deltoides	USA	44.145049	-85.216836	II	North America
PUR006715	PUR2090	Melampsora	medusae	1918	Salicaceae	Populus	Deltoides	USA	37.90202	-86.64265	II	North America
PUR006980	PUR2091	Melampsora	medusae	1917	Salicaceae	Populus	deltoides	USA	40.450823	-94.842192	II	North America
PUR006719	PUR2095	Melampsora	medusae	1919	Salicaceae	Populus	Deltoides	USA	40.22755	-90.35957	II, III	North America
PUR006993	PUR2098	Melampsora	medusae	1921	Salicaceae	Populus	deltoides	USA	32.5007	-94.74049	II	North America
PUR006720	PUR2102	Melampsora	medusae	1923	Salicaceae	Populus	Deltoides	USA	37.31783	-89.43148	II	North America
PUR006738	PUR2123	Melampsora	medusae	1893	Salicaceae	Populus	Tremuloides	USA	41.20583	-86.41889	III	North America
PUR006745	PUR2127	Melampsora	medusae	1904	Salicaceae	Populus	tremuloides	USA	42.72613	-87.78285	III	North America
NA	PUR2129	Melampsora	medusae	1916	Salicaceae	Populus	tremuloides	USA	42.282331	-83.794288	III	North America
PUR006746	PUR2132	Melampsora	medusae	1915	Salicaceae	Populus	tremuloides	USA	43.850813	-89.121783	II, III	North America
PUR006742	PUR2135	Melampsora	medusae	1914	Salicaceae	Populus	Tremuloides	USA	42.27087	-83.72633	III	North America
PUR006904	PUR2137	Melampsora	medusae	1919	Salicaceae	Populus	tremuloides	USA	40.676734	-77.694718	III	North America
PUR006751	PUR2143	Melampsora	medusae	1914	Salicaceae	Populus	sp.	USA	44.608888	-87.432589	II, III	North America
PUR006820	PUR2145	Melampsora	medusae	1909	Salicaceae	Populus	sp.	USA	38.418109	-90.325673	III	North America
PUR006825	PUR2146	Melampsora	medusae	1909	Salicaceae	Populus	sp.	USA	30.26715	-97.74306	II	North America
PUR006536	PUR2155	Melampsora	abietis-canadensis	1913	Pinaceae	Tsuga	canadensis	USA	45.254709	-87.071503	I	North America
PUR006585	PUR2158	Melampsora	abietis-canadensis	1913	Pinaceae	Tsuga	canadensis	Canada	45.68316	-62.7103	I	North America
PUR006561	PUR2161	Melampsora	abietis-canadensis	1919	Salicaceae	Populus	grandidentata	USA	42.98333	-81.25	II	North America
PUR007154	PUR2179	Melampsora	aecidioides	1920	Salicaceae	Populus	alba	USA	41.19177	-71.574501	II	North America
PUR007155	PUR2182	Melampsora	aecidioides	1920	Salicaceae	Populus	alba	USA	38.895112	-77.036366	II	North America
PUR006543	PUR2188	Melampsora	abietis-canadensis	1908	Salicaceae	Populus	balsamifera	USA	41.72288	-71.90674	II	North America
PUR006541	PUR2190	Melampsora	abietis-canadensis	1912	Salicaceae	Populus	balsamifera	USA	41.58887	-70.52339	II	North America
PUR006547	PUR2193	Melampsora	abietis-canadensis	NA	Salicaceae	Populus	grandidentata	Canada	45.45	-74.15	II	North America
PUR006551	PUR2196	Melampsora	abietis-canadensis	1902	Salicaceae	Populus	grandidentata	USA	41.374774	-83.651323	II	North America
PUR006555	PUR2199	Melampsora	abietis-canadensis	1913	Salicaceae	Populus	grandidentata	USA	45.023054	-85.760151	II	North America
PUR006562	PUR2201	Melampsora	abietis-canadensis	NA	Salicaceae	Populus	grandidentata	Canada	61.312881	-100.23877	I	North America
PUR006566	PUR2202	Melampsora	abietis-canadensis	1911	Salicaceae	Populus	grandidentata	Canada	45.66667	-62.70000	II	North America
PUR006533	PUR2204	Melampsora	abietis-canadensis	1914	Salicaceae	Populus	heterophylla	USA	40.44153	-86.90443	II	North America
PUR006546	PUR2205	Melampsora	abietis-canadensis	1882	Salicaceae	Populus	deltoides monilifera	USA	43.06636	-92.67241	III	North America
PUR006545	PUR2206	Melampsora	abietis-canadensis	1882	Salicaceae	Populus	deltoides monilifera	USA	43.06636	-92.67241	III	North America
PUR006568	PUR2210	Melampsora	abietis-canadensis	1910	Salicaceae	Populus	tremuloides	Canada	42.98333	-81.25	II	North America
PUR006573	PUR2213	Melampsora	abietis-canadensis	1919	Salicaceae	Populus	tremuloides	USA	41.67649	-71.91507	III	North America
PUR006574	PUR2216	Melampsora	abietis-canadensis	1916	Salicaceae	Populus	tremuloides	Canada	50.999998	-89.977013	II	North America
PUR006682	PUR2217	Melampsora	medusae	1909	Pinaceae	Pseudotsuga	menziesii	USA	39.321033	-105.314992	I, III	North America
PUR006680	PUR2219	Melampsora	medusae	1910	Pinaceae	Pseudotsuga	menziesii	USA	40.41667	-86.87528	I	North America
PUR006772	PUR2224	Melampsora	medusae	1920	Pinaceae	Pseudotsuga	menziesii	USA	37.8486	-111.006268	I	North America
PUR006765	PUR2226	Melampsora	medusae	1909	Pinaceae	Pseudotsuga	menziesii	USA	39.75554	-105.2211	I	North America
PUR006764	PUR2227	Melampsora	medusae	1910	Pinaceae	Pseudotsuga	menziesii	USA	39.93249	-105.27694	I	North America
PUR006768	PUR2228	Melampsora	medusae	1921	Pinaceae	Pseudotsuga	menziesii	USA	39.73915	-104.9847	III	North America
PUR006767	PUR2229	Melampsora	medusae	1908	Pinaceae	Pseudotsuga	menziesii	USA	39.93249	-105.27694	I	North America
PUR006770	PUR2234	Melampsora	medusae	1916	Pinaceae	Pseudotsuga	menziesii	USA	39.12221	-104.9172	I	North America
PUR006684	PUR2236	Melampsora	medusae	1921	Pinaceae	Pseudotsuga	menziesii	USA	41.08832	-105.48971	I	North America
PUR006780	PUR2239	Melampsora	medusae	1911	Salicaceae	Populus	acuminata	USA	39.73915	-104.9847	II	North America
PUR006794	PUR2245	Melampsora	medusae	1921	Salicaceae	Populus	balsamifera	USA	40.00605	-105.35339	II	North America
PUR006882	PUR2274	Melampsora	medusae	1911	Salicaceae	Populus	tremuloides	USA	48.38829	-115.556	II	North America
PUR006849	PUR2278	Melampsora	medusae	1912	Salicaceae	Populus	tremuloides	USA	40.01499	-105.27055	II	North America
PUR006863	PUR2281	Melampsora	medusae	1914	Salicaceae	Populus	tremuloides	USA	39.90499	-105.58917	II, III	North America
PUR006777	PUR2314	Melampsora	medusae	1911	Salicaceae	Populus	acuminata	USA	48.38829	-115.556	II	North America
PUR006791	PUR2321	Melampsora	medusae	1906	Salicaceae	Populus	angustifolia	USA	47.603062	-122.299316	II	North America
PUR007103	PUR2368	Melampsora	occidentalis	1920	Salicaceae	Populus	balsamifera trichocarpa	USA	45.40146	-122.65064	II, III	North America
PUR007913	PUR2378	Melampsora	paradoxa	1920	Pinaceae	Larix	laricina	USA	43.78469	-75.4488	I	North America
PUR007863	PUR2392	Melampsora	paradoxa	1909	Salicaceae	Salix	amygdaloides	USA	42.84193	-91.80211	II	North America
PUR007827	PUR2398	Melampsora	paradoxa	1904	Salicaceae	Salix	amygdaloides	USA	42.72613	-87.78285	III	North America
PUR007883	PUR2416	Melampsora	paradoxa	1910	Salicaceae	Salix	amygdaloides	USA	41.42334	-99.1262	II	North America
PUR007846	PUR2448	Melampsora	paradoxa	1920	Salicaceae	Salix	amygdaloides	USA	39.69361	-105.177	II	North America
PUR007953	PUR2464	Melampsora	paradoxa	1911	Salicaceae	Salix	brachycarpa	USA	41.29831	-106.142	II	North America
PUR008080	PUR2479	Melampsora	paradoxa	1912	Salicaceae	Salix	lucida	USA	43.66294	-116.68736	II, III	North America
PUR007987	PUR2503	Melampsora	paradoxa	1898	Salicaceae	Salix	exigua	USA	32.27593	-106.767	II	North America
PUR008026	PUR2526	Melampsora	paradoxa	1920	Salicaceae	Salix	glauca villosa	USA	46.09156	-115.976	II	North America
PUR008046	PUR2529	Melampsora	paradoxa	1899	Salicaceae	Salix	irrorata	USA	38.76388	-107.048	II	North America
PUR008101	PUR2542	Melampsora	paradoxa	1909	Salicaceae	Salix	lucida lasiandra	USA	47.64287	-122.542	II	North America
PUR008062	PUR2545	Melampsora	paradoxa	1920	Salicaceae	Salix	lucida lasiandra	USA	46.98093	-123.889	II	North America
PUR008142	PUR2566	Melampsora	paradoxa	1920	Salicaceae	Salix	pseudomyrsinites	USA	44.59293	-118.509	II	North America
PUR008166	PUR2581	Melampsora	paradoxa	1919	Salicaceae	Salix	scouleriana	USA	37.71632	-119.665	II	North America
PUR008179	PUR2586	Melampsora	paradoxica	1923	Salicaceae	Salix	sitchensis	USA	58.68836	-134.41772	II	North America
PUR008205	PUR2594	Melampsora	paradoxica	1908	Salicaceae	Salix	sp.	USA	39.95554	-105.22971	III	North America
PUR008222	PUR2607	Melampsora	paradoxica	1918	Salicaceae	Salix	sp.	USA	41.22286018199334	-106.80516175101273	II	North America
PUR008437	PUR2619	Melampsora	ribesii-purpureae	1919	Grossulariaceae	Ribes	nevadense	USA	37.75965	-119.533	I	North America
PUR008549	PUR2644	Melampsora	ribesii-purpureae	1913	Salicaceae	Salix	lutea	USA	45.78329	-108.501	II	North America
PUR008455	PUR2662	Melampsora	ribesii-purpureae	1889	Salicaceae	Salix	Bebbiana	USA	42.54969	-103.357	I	North America
PUR008621	PUR2711	Melampsora	ribesii-purpureae	1920	Salicaceae	Salix	scouleriana	USA	44.91101	-116.099	I	North America
PUR008642	PUR2729	Melampsora	ribesii-purpureae	1921	Salicaceae	Salix	scouleriana	USA	45.20133	-109.64128	II	North America
PUR008502	PUR2754	Melampsora	ribesii-purpureae	1920	Salicaceae	Salix	drummondiana	USA	45.82685	-115.437	I	North America
PUR008566	PUR2770	Melampsora	ribesii-purpureae	1916	Salicaceae	Salix	lutea	USA	36.55809	-105.115	II	North America
PUR007262	PUR2784	Melampsora	epitea	1917	Pinaceae	Abies	balsamea	USA	44.44978	-72.22316	I	North America
PUR007278	PUR2794	Melampsora	epitea	1923	Pinaceae	Abies	grandis	USA	45.826853	-115.436794	I	North America
PUR007723	PUR2803	Melampsora	epitea	1906	Salicaceae	salix	babylonica	USA	39.14703	-80.7718	II	North America
PUR007302	PUR2812	Melampsora	epitea	1917	Salicaceae	Salix	bebbiana	USA	45.58095	-84.69626	II	North America
PUR007463	PUR2818	Melampsora	epitea	1910	Salicaceae	salix	eriocephala	USA	42.440628	-76.496607	III	North America
PUR007484	PUR2866	Melampsora	epitea	1879	Salicaceae	salix	humilis	USA	39.290385	-76.612189	III	North America
PUR007499	PUR2871	Melampsora	epitea	1909	Salicaceae	salix	interior	USA	39.319722	-94.888019	II, III	North America
PUR007341	PUR2906	Melampsora	epitea	1914	Salicaceae	Salix	lucida	USA	44.608888	-87.432589	II	North America
PUR007581	PUR2908	Melampsora	epitea	1920	Salicaceae	salix	prolixa	USA	44.592934	-118.508556	II	North America
PUR007568	PUR2916	Melampsora	epitea	1904	Salicaceae	Salix	nigra	USA	38.834683	-79.374143	II	North America
PUR007548	PUR2933	Melampsora	epitea	1919	Salicaceae	Salix	nigra	USA	41.823989	-71.412834	II	North America
PUR007570	PUR2956	Melampsora	epitea	1909	Salicaceae	Salix	nigra	Canada	42.98333	-81.25	II	North America
PUR007529	PUR2960	Melampsora	epitea	1899	Salicaceae	salix	nigra	USA	40.47417	-95.73361	II	North America
PUR007411	PUR2981	Melampsora	epitea	1915	Salicaceae	Salix	bebbiana	USA	48.18074	-116.90937	I	North America
PUR007361	PUR2992	Melampsora	epitea	1922	Salicaceae	Salix	petiolaris	USA	42.28201	-83.79418	III	North America
PUR007589	PUR2998	Melampsora	epitea	1912	Salicaceae	salix	scouleriana	Canada	48.433333	-123.35	II	North America
PUR007596	PUR3007	Melampsora	epitea	1911	Salicaceae	salix	scouleriana	USA	48.38829	-115.556	II, III	North America
PUR007387	PUR3027	Melampsora	epitea	1922	Salicaceae	Salix	amydaloides	USA	32.270094	-106.800838	III	North America
PUR009624	PUR3100	Melampsora	lini	1916	Linaceae	linum	lewisii	USA	36.55809	-105.115	II	North America
PUR009587	PUR3105	Melampsora	lini	1921	Linaceae	linum	lewisii	USA	38.694264	-119.776967	II, III	North America
PUR009683	PUR3132	Melampsora	lini	1886	Linaceae	linum	sulcatum	USA	43.40704	-94.6939	II	North America
PUR009700	PUR3148	Melampsora	lini	1912	Linaceae	linum	usitatissimum	USA	44.31136	-96.7984	II	North America
PUR010712	PUR3160	Melampsora	monticola	1921	Euphorbiaceae	Euphorbia	sp.	USA	34.14806	-117.999	II, III	North America
PUR010653	PUR3183	Melampsora	monticola	1925	Euphorbiaceae	Euphorbia	brachycera	USA	40.73164	-106.284	II	North America
PUR006756	PUR43822	Melampsora	medusae	1931	Pinaceae	Larix	laricina	USA	44.267171	-71.553982	I	North America
PUR006806	PUR43824	Melampsora	medusae	1928	Salicaceae	Populus	balsamifera	Canada	48.772167	-56.543396	I	North America
PUR006817	PUR43833	Melampsora	medusae	1920	Salicaceae	Populus	sp.	USA	33.97611	-117.323	II	North America
PUR006750	PUR43834	Melampsora	medusae	1917	Salicaceae	Populus	sp.	USA	39.80313	-86.12217	II	North America
PUR007157	PUR43836	Melampsora	aecidioides	1932	Salicaceae	Populus	alba	Mexico	19.420472	-99.184535	I	North America
PUR006532	PUR43840	Melampsora	abietis-canadensis	1934	Salicaceae	Populus	balsamifera	USA	45.06499	-87.12427	II, III	North America
PUR006558	PUR43841	Melampsora	abietis-canadensis	1932	Salicaceae	Populus	grandidentata	USA	37.464279	-81.698166	II	North America
PUR006760	PUR43842	Melampsora	medusae	1933	Pinaceae	Pseudotsuga	menziesii	Canada	52.88333	-118.08333	I	North America
PUR006778	PUR43846	Melampsora	medusae	1918	Salicaceae	Populus	acuminata	USA	40.01499	-105.27055	III	North America
PUR008005	PUR43889	Melampsora	paradoxa	1923	Salicaceae	Salix	exigua	USA	44.03413	-107.451	II	North America
PUR008123	PUR43891	Melampsora	paradoxa	1933	Salicaceae	Salix	melanopsis	USA	40.31416	-123.803	II	North America
PUR008685	PUR43923	Melampsora	ribesii-purpureae	1898	Salicaceae	Salix	sp.	USA	40.227703	-105.817917	II, III	North America
PUR007616	PUR43975	Melampsora	epitea	1930	Salicaceae	salix	sericea	USA	42.44063	-76.49661	II	North America
PUR007240	PUR43982	Melampsora	arctica Rostr.	1923	Salicaceae	Salix	sitchensis	USA	58.68836	-134.41772	II	North America
PUR006528	PUR47425	Melampsora	farlowii	1932	Pinaceae	Tsuga	canadensis	USA	38.281207	-80.852535	III	North America
PUR007406	PUR47760	Melampsora	epitea	1925	Salicaceae	salix	bebbiana	USA	41.31137	-105.5911	II	North America
PUR006789	PUR47819	Melampsora	medusae	1934	Salicaceae	Populus	angustifolia	USA	44.79719	-106.95618	II	North America
PUR006959	PUR47887	Melampsora	medusae	1936	Salicaceae	Populus	deltoides	USA	39.0023	-77.253243	III	North America
PUR006759	PUR47936	Melampsora	medusae	1937	Pinaceae	Pseudotsuga	menziesii	USA	32.887875	-105.478038	0, I	North America
PUR006758	PUR48089	Melampsora	medusae	1937	Pinaceae	Pseudotsuga	menziesii	USA	32.88788	-105.47804	I	North America
PUR006827	PUR48576	Melampsora	medusae	1939	Salicaceae	Populus	tremuloides	USA	67.41	-150.1075	II, III	North America
PUR006793	PUR48690	Melampsora	medusae	1931	Salicaceae	Populus	balsamifera	USA	64.85694	-147.80278	II	North America
PUR006718	PUR48727	Melampsora	medusae	1885	Salicaceae	Populus	Deltoides	USA	40.11059	-88.20727	II, III	North America
PUR008478	PUR49152	Melampsora	ribesii-purpureae	1939	Salicaceae	Salix	discolor	Canada	49.61667	-105.983	II	North America
PUR006940	PUR49833	Melampsora	medusae	1941	Salicaceae	Populus	tremuloides	USA	49.616667	-105.983333	II	North America
PUR008703	PUR50410	Melampsora	ribesii-purpureae	1941	Salicaceae	Salix	bonplandiana	Guatemala	14.74122	-91.6639	II	North America
PUR007128	PUR50949	Melampsora	occidentalis	1943	Salicaceae	Populus	sp.	USA	43.216505	-123.341738	II, III	North America
PUR007934	PUR51195	Melampsora	paradoxa	1944	Salicaceae	Salix	arbusculoides	USA	62.30194	-145.302	II	North America
PUR007656	PUR51446	Melampsora	epitea	1947	Salicaceae	salix	humboldtiana	El Salvador	14.086699	-89.654369	II	North America
PUR007222	PUR51758	Melampsora	arctica Rostr.	1947	Salicaceae	Salix	fuscescens	USA	71.38361	-156.47552	II	North America
PUR007156	PUR52649	Melampsora	aecidioides	1915	Salicaceae	Populus	alba	USA	46.415756	-117.049225	II	North America
PUR010410	PUR52651	Melampsora	euphorbiae-gerardianae	1948	Euphorbiaceae	Euphorbia	peplus	Canada	49.743284	-124.274722	II	North America
PUR009662	PUR53212	Melampsora	lini	1950	Linaceae	linum	lewisii	Canada	58.73721	-94.1075	III	North America
PUR006775	PUR53349	Melampsora	medusae	1952	Pinaceae	Pseudotsuga	menziesii	Canada	48.55	-123.366667	0, I	North America
PUR006824	PUR53443	Melampsora	medusae	1954	Salicaceae	Populus	sp.	USA	29.76328	-95.36327	II	North America
PUR007065	PUR53487	Melampsora	occidentalis	1950	Salicaceae	Populus	angustfolia	USA	46.0227	-114.17814	II	North America
PUR008663	PUR53800	Melampsora	ribesii-purpureae	1936	Salicaceae	Salix	sitchensis	USA	39.555159	-123.429735	I	North America
PUR008603	PUR54886	Melampsora	ribesii-purpureae	1955	Salicaceae	Salix	scouleriana	USA	43.81816	-110.705	II	North America
PUR009644	PUR54888	Melampsora	lini	1955	Linaceae	linum	lewisii	USA	43.81816	-110.70549	0, I	North America
PUR008520	PUR54960	Melampsora	ribesii-purpureae	1956	Salicaceae	Salix	geyeriana	USA	43.65576	-110.746	II	North America
PUR008699	PUR55326	Melampsora	ribesii-purpureae	1955	Salicaceae	Salix	sp.	USA	48.67553	-113.59289	II	North America
PUR007899	PUR55356	Melampsora	paradoxa	1955	Salicaceae	Salix	amygdaloides	USA	41.27311	-105.817	II, III	North America
PUR009606	PUR55642	Melampsora	lini	1956	Linaceae	linum	lewisii	USA	37.31977	-105.07262	II	North America
PUR007626	PUR55848	Melampsora	epitea	1955	Salicaceae	salix	sitchensis	Canada	49.743284	-124.274722	II	North America
PUR006747	PUR56629	Melampsora	medusae	1959	Salicaceae	Populus	tremuloides	USA	43.07305	-89.40123	II, III	North America
PUR006748	PUR56630	Melampsora	medusae	1959	Salicaceae	Populus	tremuloides	USA	42.98556	-91.12267	II	North America
PUR006754	PUR56632	Melampsora	medusae	1958	Pinaceae	Larix	laricina	USA	45.64875	-89.15512	I	North America
PUR007609	PUR56803	Melampsora	epitea	1957	Salicaceae	salix	scouleriana	USA	43.656538	-111.417793	II	North America
PUR006753	PUR57063	Melampsora	medusae	1925	Pinaceae	Pseudotsuga	menziesii	Canada	51.166667	-115.566667	I	North America
PUR006737	PUR58584	Melampsora	medusae	1963	Salicaceae	Populus	Simoni	USA	43.046964	-89.426293	II, III	North America
PUR007674	PUR59457	Melampsora	epitea	1937	Salicaceae	salix	sp.	Mexico	19.329426	-99.144104	II, III	North America
PUR007298	PUR59458	Melampsora	epitea	1961	Saxifragaceae	Saxifraga	oppositifolia	Canada	49.883333	-97.166667	I	North America
PUR006763	PUR60930	Melampsora	medusae	1961	Pinaceae	Pseudotsuga	menziesii	USA	41.31137	-105.5911	0, I	North America
PUR006762	PUR60931	Melampsora	medusae	1961	Pinaceae	Pseudotsuga	menziesii	USA	41.31137	-105.5911	0, I	North America
PUR007971	PUR61204	Melampsora	paradoxa	1965	Salicaceae	Salix	drummondiana	USA	44.48304	-106.132	II	North America
PUR006923	PUR61404	Melampsora	medusae	1966	Salicaceae	Populus	tremuloides	USA	41.173163	-106.525065	II, III	North America
PUR007321	PUR61497	Melampsora	epitea	1959	Salicaceae	Salix	eriocephala	USA	43.390264	-89.402896	II	North America
PUR010671	PUR61976	Melampsora	monticola Mains	1965	Euphorbiaceae	Euphorbia	brachycera	USA	44.06588	-107.31445	II	North America
PUR010693	PUR61977	Melampsora	monticola Mains	1965	Euphorbiaceae	Euphorbia	incisa	USA	32.443131	-110.78843	II	North America
PUR007424	PUR63250	Melampsora	epitea	1968	Salicaceae	salix	bonplandiana	USA	31.36538	-110.77397	II	North America
PUR007229	PUR64823	Melampsora	arctica	1973	Salicaceae	Salix	nivalis	USA	38.84054	-105.04442	NA	North America
PUR006757	PUR65287	Melampsora	medusae	1913	Pinaceae	Pseudotsuga	macrocarpa	USA	39.75554	-105.2211	I	North America
PUR006544	PUR65293	Melampsora	abietis-canadensis	1914	Salicaceae	Populus	deltoides	USA	40.02085	-98.07004	II	North America
PUR006822	PUR65427	Melampsora	medusae	1914	Salicaceae	Populus	sp.	USA	44.56457	-123.26204	II, III	North America
PUR006703	PUR65628	Melampsora	medusae	1978	Salicaceae	Populus	Deltoides	USA	40.42417	-86.93367	II	North America
PUR006724	PUR66879	Melampsora	medusae	1975	Salicaceae	Populus	Deltoides	USA	41.623116	-83.210535	III	North America
PUR010634	PUR8284	Melampsora	monticola	1994	Euphorbiaceae	Euphorbia	sp.	USA	37.90604	-122.545	II	North America
PUR010312	PUR87208	Melampsora	euphorbiae	1983	Euphorbiaceae	Euphorbia	heterophylla	Brazil	-21.229178	-44.980742	II	South America
PUR010311	PUR87298	Melampsora	euphorbiae	1983	Euphorbiaceae	Euphorbia	heterophylla	Brazil	-21.966667	-47.816667	II	South America
PUR010313	PUR87494	Melampsora	euphorbiae	1983	Euphorbiaceae	Euphorbia	heterophylla	Brazil	-21.966667	-47.816667	II	South America
PUR010314	PUR87657	Melampsora	euphorbiae	1983	Euphorbiaceae	Euphorbia	sp.	Brazil	-18.975688	-44.483961	II	South America
PUR010310	PUR87718	Melampsora	euphorbiae	1983	Euphorbiaceae	Euphorbia	heterophylla	Brazil	-21.966667	-47.816667	II	South America
PUR010309	PUR87770	Melampsora	euphorbiae	1983	Euphorbiaceae	Euphorbia	heterophylla	Brazil	-21.966667	-47.816667	II	South America
PUR010308	PUR87777	Melampsora	euphorbiae	1983	Euphorbiaceae	Euphorbia	heterophylla	Brazil	-21.966667	-47.816667	II	South America
PUR006702	PUR88401	Melampsora	medusae	1984	Salicaceae	Populus	Deltoides	USA	40.45074	-86.88932	II	North America
PUR007080	PUR88581	Melampsora	occidentalis	1980	Salicaceae	Populus	balsamifera	Canada	55.624447	-114.93973	II, III	North America
PUR006705	PUR88596	Melampsora	medusae	1922	Salicaceae	Populus	Deltoides	USA	37.8881	-87.28281	II	North America
PUR006701	PUR89296	Melampsora	medusae	1978	Salicaceae	Populus	deltoides	USA	40.46974	-86.88907	I, II	North America
PUR006739	PUR89348	Melampsora	medusae	1978	Salicaceae	Populus	Tremuloides	USA	44.735511	-84.676409	II	North America
PUR006736	PUR894347	Melampsora	medusae	1932	Salicaceae	Populus	Nigra	USA	38.84786	-86.48781	II, III	North America
PUR007199	PUR89638	Melampsora	medusae	1988	Salicaceae	Xylosma	congestum	USA	35.282752	-120.659616	II	North America
PUR007669	PUR89814	Melampsora	epitea	1967	Salicaceae	salix	paradoxica	Mexico	19.287858	-99.653237	II	North America
PUR011387	PUR89865	Melampsora	yoshinagai	1987	Thymelaeaceae	Wikstroemia	oahuensis	USA	21.4425	-158.163204	NA	North America
PUR010307	PUR90005	Melampsora	euphorbiae	1986	Euphorbiaceae	Euphorbia	heterophylla	Brazil	-21.966667	-47.816667	III	South America
PUR007680	PUR90026	Melampsora	epitea	1986	Salicaceae	Salix	babylonica	Brazil	-21.966667	-47.816667	II	South America
PUR010316	PUR90083	Melampsora	euphorbiae	1986	Euphorbiaceae	Euphorbia	sp.	Brazil	-19.301327	-46.066549	II	South America
PUR010315	PUR90182	Melampsora	euphorbiae	1986	Euphorbiaceae	Euphorbia	sp.	Brazil	-18.975689	-44.483962	II	South America
PUR006602	PUR90183	Melampsora	larici-populina	1986	Salicaceae	Populus	nigra	Brazil	-18.975688	-44.483961	II	South America
PUR007679	PUR90242	Melampsora	epitea	1986	Salicaceae	Salix	babylonica	Brazil	-21.229178	-44.980742	II	South America
PUR006530	PURF1008	Melampsora	galanthi-fragilis	1887	Amaryllidaceae	Galanthus	nivialis	Slovenia	46.055278	14.514444	II	Europe
PUR006529	PURF1009	Melampsora	galanthi-fragilis	1914	Amaryllidaceae	Galanthus	nivialis	Ukraine	48.55747	24.92856	III	Europe
PUR006531	PURF1010	Melampsora	galanthi-fragilis	1883	Amaryllidaceae	Galanthus	nivialis	Hungary	47.867885	17.269935	I	Europe
PUR009552	PURF1014	Melampsora	vernalis	1894	Saxifragaceae	Saxifraga	granulata	Germany	51.09719	13.07422	III	Europe
PUR007158	PURF10344	Melampsora	aecidioides	1941	Salicaceae	Populus	alba	Argentina	-31.621051	-60.697601	II	South America
PUR009706	PURF10345	Melampsora	lini	1941	Linaceae	Linum	usitatissimum	Argentina	-31.621051	-60.697601	II	South America
PUR006613	PURF10348	Melampsora	larici-populina	1941	Salicaceae	Populus	sp.	Argentina	-31.621051	-60.697601	II	South America
PUR008704	PURF10349	Melampsora	ribesii-purpureae	1941	Salicaceae	Salix	sp.	Argentina	-31.621051	-60.697601	II	South America
PUR009742	PURF1063	Melampsora	ricini Pass.	1874	Euphorbiaceae	ricinus	communis	South Africa	-32.724775	25.596139	II	Africa
PUR00611	PURF11112	Melampsora	larici-populina	1943	Salicaceae	Populus	nigra	Colombia	1.452505	-77.323158	II	South America
PUR006633	PURF11837	Melampsora	larici-populina	1948	Salicaceae	Populus	robusta	Belgium	51.057816	3.273591	II, III	Europe
PUR011368	PURF11952	Melampsora	kusanoi	1933	Hypericaceae	Hypericum	sp.	China	24	108.6484	I, II, III	Asia
PUR010391	PURF11955	Melampsora	euphorbiae-dulcis	1932	Euphorbiaceae	Euphorbia	pekinensis	China	29.5	115.91667	II, III	Asia
PUR007772	PURF12132	Melampsora	laricis-epitea	1924	Salicaceae	salix	miyabeana	Japan	42.99383	141.2494	I	Asia
PUR006626	PURF12142	Melampsora	larici-populina	1925	Salicaceae	Populus	maximowiczii	Japan	42.99383	141.24935	II	Asia
PUR006627	PURF12143	Melampsora	larici-populina	1926	Salicaceae	Populus	maximowiczii	Japan	42.66667	141.68333	II	Europe
PUR006628	PURF12144	Melampsora	larici-populina	1928	Salicaceae	Populus	maximowiczii	Russia	50.691909	142.85524	II	Asia
PUR006625	PURF12148	Melampsora	larici-populina	1941	Salicaceae	Populus	deltoides monilifera	South Korea	37.55655	126.98135	II	Asia
PUR006648	PURF12153	Melampsora	magnusiana	1940	Salicaceae	Populus	davidiana	China	49.6	117.433333	II	Asia
PUR011385	PURF12158	Melampsora	yoshinagai	1939	Thymelaeaceae	Diplomorpha	trichotoma	Japan	31.9	130.8833	II, III	Asia
PUR006612	PURF14714	Melampsora	larici-populina	1951	Salicaceae	Populus	sp.	Colombia	4.876608	-74.437683	II	South America
PUR009740	PURF16401	Melampsora	ricini	1960	Euphorbiaceae	ricinus	communis	Morocco	30.51464	-7.68491	II	Africa
PUR010330	PURF17006	Melampsora	euphorbiae	1960	Euphorbiaceae	Euphorbia	dulcis cfr.	Switzerland	46.006182	8.951142	I	Europe
PUR007161	PURF17322	Melampsora	aecidioides	1965	Salicaceae	Populus	alba	Chile	-41.870699	-73.81622	II	South America
PUR011392	PURF17363	Melampsora	yoshinagai	1965	Thymelaeaceae	Wikstroemia	sp.	USA	20.77108	-157.439	I	North America
PUR007196	PURF17535	Melampsora	allii-fragilis	1966	Salicaceae	Salix	sp.	Iraq	33.29713	44.082956	II	Asia
PUR010379	PURF17620	Melampsora	euphorbiae	1960	Euphorbiaceae	Euphorbia	sp.	Pakistan	25.354215	68.276449	II	Asia
PUR007715	PURF18027	Melampsora	epitea	1967	Salicaceae	Salix	sp.	Iraq	33.31419	44.35144	II	Asia
PUR006594	PURF18028	Melampsora	allii-populina	1967	Salicaceae	Populus	sp.	Iraq	35.581305	45.382658	II	Asia
PUR010348	PURF18193	Melampsora	euphorbiae	1922	Euphorbiaceae	Euphorbia	helioscopia	Spain	42.31475	2.36903	II, III	Europe
PUR011334	PURF18346	Melampsora	hypericorum	1973	Hypericaceae	Hypericum	montanum	Romania	44.45	24.68333	II	Europe
PUR009503	PURF18348	Melampsora	ribesii-viminalis	1972	Salicaceae	Salix	viminalis	Romania	47.533333	22.383333	NA	Europe
PUR007033	PURF18569	Melampsora	medusae	1973	Salicaceae	Populus	balsamifera	Australia	-35.30833	149.12444	II	Oceania
PUR006606	PURF19313	Melampsora	larici-populina	1978	Salicaceae	Populus	nigra	Brazil	-21.966667	-47.816667	II	South America
PUR007251	PURF19420	Melampsora	coleosporioides	1978	Salicaceae	Salix	babylonica	Australia	-33.8152	151.0346	NA	Oceania
PUR007252	PURF19424	Melampsora	coleosporioides Dietel	1978	Salicaceae	Salix	babylonica	Australia	-33.804028	151.035072	II	Oceania
PUR007042	PURF19428	Melampsora	medusae	1972	Salicaceae	Populus	deltoides	Australia	-33.4985	150.5179	II	Oceania
PUR007162	PURF19564	Melampsora	aecidioides	1960	Salicaceae	Populus	alba	Uruguay	-34.87	-56.22	II	South America
PUR011375	PURF19863	Melampsora	idesiae miyabe	1980	Salicaceae	Idesia	polycarpa	China	25.760743	-117.7373	NA	Asia
PUR011365	PURF19864	Melampsora	kusanoi	1980	Hypericaceae	Hypericum	sp.	China	43	126	NA	Asia
PUR006635	PURF19865	Melampsora	laricis	1980	Salicaceae	Populus	sp.	China	48	128	II	Asia
PUR006647	PURF19866	Melampsora	magnusiana	1980	Salicaceae	Populus	davidiana	China	48	128	III	Asia
PUR007163	PURF824	Melampsora	aecidioides	1923	Salicaceae	Populus	deltoides	Argentina	-34.661846	-58.515442	II	South America
PUR007027	PURF825	Melampsora	medusae	1923	Salicaceae	Populus	sp.	Argentina	-34.921454	-57.954533	II	South America
PUR007029	PURF826	Melampsora	medusae	1931	Salicaceae	Populus	sp.	Brazil	-22.512305	-48.916169	II	South America
PUR007030	PURF827	Melampsora	medusae	1935	Salicaceae	Populus	sp.	Brazil	-18.975688	-44.483961	II	South America
PUR007032	PURF828	Melampsora	medusae	1920	Salicaceae	Populus	sp.	Bolivia	-15.731265	-64.529297	II	South America
PUR007028	PURF829	Melampsora	medusae	1920	Salicaceae	Populus	sp.	Bolivia	-17.118938	-65.950439	II	South America
PUR007159	PURF833	Melampsora	aecidioides	1923	Salicaceae	Populus	alba	Argentina	-34.921454	-57.954533	II	South America
PUR006646	PURF834	Melampsora	magnusiana	NA	Papaveraceae	Chelidonium	majus	Germany	52.412753	13.139434	II	Europe
PUR006645	PURF835	Melampsora	magnusiana	1887	Papaveraceae	Chelidonium	majus	Germany	50.918898	14.150173	I	Europe
PUR006644	PURF836	Melampsora	magnusiana	1885	Papaveraceae	Chelidonium	majus	Germany	52.502034	13.821804	III	Europe
PUR006643	PURF837	Melampsora	magnusiana	1900	Papaveraceae	Chelidonium	majus	Germany	53.575323	10.01534	III	Europe
PUR006638	PURF838	Melampsora	magnusiana	1892	Papaveraceae	Corydalis	cava	Slovakia	48.357186	18.924953	I	Europe
PUR006637	PURF839	Melampsora	magnusiana	1868	Papaveraceae	Corydalis	cava	Germany	51.252652	12.379463	II	Europe
PUR006636	PURF840	Melampsora	magnusiana	1882	Papaveraceae	Corydalis	cava	Hungary	47.867885	17.269935	II	Europe
PUR006639	PURF841	Melampsora	magnusiana	1898	Papaveraceae	Corydalis	digitata	Czech Republic	49.922021	18.082619	I	Europe
PUR006640	PURF842	Melampsora	magnusiana	1888	Papaveraceae	Corydalis	solida	Slovakia	48.44858	18.910028	I	Europe
PUR006652	PURF843	Melampsora	magnusiana	1902	Salicaceae	Populus	tremula	Romania	47.166667	27.6	II	Europe
PUR006651	PURF844	Melampsora	magnusiana	1892	Salicaceae	Populus	tremula	Germany	52.412753	13.139434	II	Europe
PUR006650	PURF845	Melampsora	magnusiana	1889	Salicaceae	Populus	tremula	Germany	52.516667	13.4	II	Europe
PUR006649	PURF846	Melampsora	magnusiana	1896	Salicaceae	Populus	tremula	Germany	50.834263	10.701172	III	Europe
PUR006658	PURF847	Melampsora	magnusiana	1883	Salicaceae	Populus	tremula	England	52.5	-1.866667	III	Europe
PUR006657	PURF848	Melampsora	magnusiana	1904	Salicaceae	Populus	tremula	England	52.166667	-2.166667	III	Europe
PUR006656	PURF849	Melampsora	magnusiana	1874	Salicaceae	Populus	tremula	Germany	49.94327	11.57684	II	Europe
PUR006655	PURF850	Melampsora	magnusiana	1910	Salicaceae	Populus	tremula	England	52.466667	-1.916667	II	Europe
PUR006654	PURF851	Melampsora	magnusiana	1887	Salicaceae	Populus	tremula	Germany	50.353573	7.578835	II	Europe
PUR006653	PURF852	Melampsora	magnusiana	1874	Salicaceae	Populus	tremula	Italy	44.8	10.333333	III	Europe
PUR006664	PURF853	Melampsora	magnusiana	1887	Salicaceae	Populus	tremula	Germany	51.386053	11.052734	III	Europe
PUR006663	PURF854	Melampsora	magnusiana	1898	Salicaceae	Populus	tremula	Czech Republic	49.922021	18.082619	II, III	Europe
PUR006662	PURF855	Melampsora	magnusiana	1900	Salicaceae	Populus	tremula	Germany	53.575323	10.01534	III	Europe
PUR006660	PURF857	Melampsora	magnusiana	1900	Salicaceae	Populus	tremula	Germany	53.575323	10.01534	III	Europe
PUR006615	PURF859	Melampsora	larici-populina	1906	Pinaceae	Larix	decidua	Germany	53.21031	12.10226	II	Europe
PUR006617	PURF860	Melampsora	larici-populina	1890	Salicaceae	Populus	balsamifera	Germany	52.516667	13.4	II	Europe
PUR006620	PURF861	Melampsora	larici-populina	1906	Salicaceae	Populus	canadensis	Germany	53.21031	12.10226	II, III	Europe
PUR006619	PURF862	Melampsora	larici-populina	1906	Salicaceae	Populus	canadensis	Germany	53.21031	12.10226	IV	Europe
PUR006621	PURF863	Melampsora	larici-populina	1881	Salicaceae	Populus	cordata	Sweden	59.3283	18.072	II	Europe
PUR006624	PURF865	Melampsora	larici-populina	1891	Salicaceae	Populus	laurifolia	Germany	52.45496	13.48537	II	Europe
PUR006623	PURF869	Melampsora	larici-populina	1895	Salicaceae	Populus	deltoides monilifera	Germany	52.45496	13.48537	II	Europe
PUR006631	PURF870	Melampsora	larici-populina	1889	Salicaceae	Populus	pyramidalis	Germany	51.550515	14.712403	II	Europe
PUR006630	PURF871	Melampsora	larici-populina	1925	Salicaceae	Populus	pyramidalis	Sweden	55.595734	13.014995	II	Europe
PUR006616	PURF872	Melampsora	larici-populina	1891	Salicaceae	Populus	angustifolia	Germany	52.516667	13.4	II, III	Europe
PUR006634	PURF873	Melampsora	larici-populina	1895	Salicaceae	Populus	sieboldii	Germany	52.45496	13.48537	II	Europe
PUR007170	PURF886	Melampsora	rostrupii	1928	Euphorbiaceae	Mercurialis	perennis	Germany	50.330336	11.704628	II	Europe
PUR007180	PURF889	Melampsora	rostrupii	1911	Salicaceae	Populus	tremula	England	52.5	-1.866667	II	Europe
PUR006591	PURF891	Melampsora	allii-populina	1901	Amaryllidaceae	Allium	schoenoprasum	Germany	53.21031	12.10226	II	Europe
PUR006593	PURF892	Melampsora	allii-populina	1901	Salicaceae	Populus	nigra	Germany	53.21031	12.10226	II	Europe
PUR007696	PURF900	Melampsora	epitea	1924	Salicaceae	Salix	humboldtiana	Peru	-9.788353	-76.201195	II	South America
PUR007695	PURF901	Melampsora	epitea	1920	Salicaceae	Salix	humboldtiana	Peru	-9.643195	-74.992188	II	South America
PUR007694	PURF903	Melampsora	epitea	1929	Salicaceae	Salix	humboldtiana	Peru	-11.900963	-76.664378	II	South America
PUR009502	PURF918	Melampsora	ribesii-purpureae	1929	Salicaceae	Salix	sp.	Japan	42.91722	143.2044	II	Asia
PUR007809	PURF958	Melampsora	laricis-pentandrae	1890	Salicaceae	salix	pentandra	Poland	54.40519	16.37669	II, III	Europe
PUR007693	PURF9783	Melampsora	epitea	1939	Salicaceae	Salix	humboldtiana	Chile	-41.870699	-73.81622	II	South America
PUR007692	PURF9845	Melampsora	epitea	1941	Salicaceae	Salix	humboldtiana	Bolivia	-17.118938	-65.950439	II	South America
PUR006614	PURFN4111	Melampsora	larici-populina	1981	Salicaceae	Populus	Nigra	Brazil	-21.966667	-47.816667	II	South America
PUR010317	PURN10529	Melampsora	euphorbiae	1990	Euphorbiaceae	Euphorbia	sp.	Brazil	-2.607423	-44.195963	III	South America
PUR006709	PURN10783	Melampsora	medusae	1994	Salicaceae	Populus	Deltoides	USA	40.44904	-86.93078	II, III	North America
PUR006708	PURN11045	Melampsora	medusae	1986	Salicaceae	Populus	Deltoides	USA	40.79009	-86.59361	II	North America
PUR007257	PURN11084	Melampsora	epiphylla Dietel	2012	Salicaceae	Salix	sachalinensis	Japan	36.92295	138.4935	II	Asia
PUR007109	PURN11205	Melampsora	occidentalis	1928	Salicaceae	Populus	trichocarpa	USA	48.916022	-117.78165	II, III	North America
PUR006590	PURN11209	Melampsora	abietis-canadensis	1931	Salicaceae	Populus	tremuloides	Canada	49.743284	-124.274722	III	North America
PUR006711	PURN11379	Melampsora	medusae	1963	Salicaceae	Populus	Deltoides	USA	40.42583	-86.90806	II	North America
PUR006710	PURN11392	Melampsora	medusae	1963	Salicaceae	Populus	Deltoides	USA	40.41709	-86.91911	II, III	North America
PUR006728	PURN11398	Melampsora	medusae	1963	Salicaceae	Populus	Deltoides	USA	41.760326	-81.140932	II, III	North America
PUR006704	PURN11462	Melampsora	medusae	1963	Salicaceae	Populus	Deltoides	USA	40.42587	-86.90807	II	North America
PUR011395	PURN11584	Melampsora	yoshinagai	2012	Salicaceae	Salix	bakko	Japan	36.49398333	138.3564167	NA	Asia
PUR007258	PURN11585	Melampsora	sp.	2012	Salicaceae	Salix	sachalinensis	Japan	36.652567	138.116938	II	Asia
PUR032001	PURN11669	Melampsora	laricis	2014	Salicaceae	Populus	tremula	Russia	43.73568611	131.6336361	NA	Asia
MCA5264	PURN11700	Melampsora	medusae	2013	Salicaceae	Populus	tremuloides	Canada	52.0208	-116.644	II	North America
NA	PURN11701	Melampsora	paradoxa	2013	Salicaceae	Salix	sp.	Canada	55.624447	-114.93973	II	North America
NA	PURN11705	Melampsora	occidentalis	2013	NA	NA	NA	Canada	52.01661990749974	-116.6398740941124	II, III	North America
NA	PURN11732	Melampsora	euphorbiae	2015	Euphorbiaceae	Euphorbia	orientalis	Turkey	38.857826	40.376129	NA	Europe
NA	PURN12029	Melampsora	kupreviczii cf.	2014	Salicaceae	Salix	sp.	Russia	43.69890605449423	132.16211386795524	II	Asia
NA	PURN12037	Melampsora	humboldtiana	2014	Salicaceae	Salix	nigra	USA	29.72556	-84.98333	II	North America
NA	PURN12557	Melampsora	salicis warburgii aff.	2014	Salicaceae	Salix	sp	Russia	43.69890605449423	132.16211386795524	II	Asia
NA	PURN12879	Melampsora	occidentalis	2015	Salicaceae	Populus	trichocarpa	Canada	49.743284	-124.274722	NA	North America
NA	PURN12880	Melampsora	humboldtiana	2013	Salicaceae	Salix	sp.	USA	55.624447	-114.93973	II	North America
NA	PURN12881	Melampsora	occidentalis	2013	Salicaceae	Populus	trichocarpa	Canada	55.624447	-114.93973	NA	North America
NA	PURN12884	Melampsora	ferrinii	2015	Salicaceae	Salix	NA	Peru	-11.590556	-76.148889	II	South America
NA	PURN12886	Melampsora	larici-populina	2015	Salicaceae	Populus	pyramidalis	Peru	-12.05	-77.05	II	South America
NA	PURN14662	Melampsora	hypericorum	1984	Hypericaceae	Hypericum	erectum	Japan	-	-	NA	Asia
NA	PURN14665	Melampsora	kusanoi	1991	Hypericaceae	Hypericum	kamtschaticum	Japan	45.180556	141.243056	NA	Asia
NA	PURN14667	Melampsora	kusanoi	1991	Hypericaceae	Hypericum	kamtschaticum	Japan	45.382634	141.028393	NA	Asia
PURN15020	PURN15020	Melampsora	aecidioides	1997	Salicaceae	Populus	alba	Argentina	-31.413496	-64.181052	II	South America
PUR040370	PURN15036	Melampsora	paradoxa	2014	Salicaceae	Salicaceae	sp.	Canada	51.466667	-116.583333	II	North America
PUR040359	PURN15051	Melampsora	humboldtiana	2015	Salicaceae	Salicaceae	sp.	Canada	49.666667	-125.833333	II	North America
PUR040501	PURN15091	Melampsora	tremulae	2012	Salicaceae	Salicaceae	sp.	Japan	36.11055	140.1008166667	II	Asia
PUR04097	PURN15095	Melampsora	hypericorum	2012	Clusiaceae	Clusiaceae	sp.	Japan	36.11055	140.1008166667	NA	Asia
PUR040509	PURN15117	Melampsora	larici-populina	2012	Salicaceae	Salicaceae	sp.	Japan	36.516667	138.316667	NA	Asia
PUR040508	PURN15118	Melampsora	tremulae	2012	Salicaceae	Salicaceae	sp.	Japan	36.516667	138.316667	NA	Asia
PUR040524	PURN15121	Melampsora	larici-populina	2012	Salicaceae	Salicaceae	sp.	Japan	36.516667	138.316667	NA	Asia
PUR040517	PURN15128	Melampsora	tremulae	2012	Salicaceae	Salicaceae	sp.	Japan	36.516667	138.316667	NA	Asia
PUR040564	PURN15153	Melampsora	kusanoi	2012	Clusiaceae	Clusiaceae	sp.	Japan	35.92295	-138.4935	NA	Asia
PUR047489	PURN15661	Melampsora	albertensis	1993	Salicaceae	Populus	tremuloides	USA	-	-	II	North America
PUR047596	PURN15731	Melampsora	albertensis	1989	Salicaceae	Populus	tremuloides	USA	-	-	NA	North America
PUR047604	PURN15739	Melampsora	occidentalis	1989	Salicaceae	Populus	trichocarpa	USA	-	-	NA	North America
PUR047618	PURN15753	Melampsora	abietis-canadensis	1989	Salicaceae	Populus	grandidentata	USA	-	-	NA	North America
PUR047649	PURN15762	Melampsora	occidentalis	1989	Salicaceae	Populus	trichocarpa	USA	-	-	NA	North America
PUR047653	PURN15766	Melampsora	albertensis	1989	Salicaceae	Populus	tremuloides	USA	-	-	NA	North America
PUR047624	PURN15773	Melampsora	occidentalis	1988	Salicaceae	Populus	trichocarpa	USA	-	-	NA	North America
PUR006618	PURN158	Melampsora	larici-populina	1906	Salicaceae	Populus	balsamifera	Finland	60.45	22.283333	II	Europe
PUR047669	PURN15818	Melampsora	sp.	2017	Salicaceae	Populus	deltoides	USA	-	-	NA	North America
PUR47846	PURN15871	Melampsora	abietis-canadensis	1989	Salicaceae	Populus	grandidentata	USA	-	-	NA	North America
PUR041246	PURN16026	Melampsora	occidentalis	2006	Salicaceae	Populus	trichocarpa	USA	-	-	NA	North America
PUR041250	PURN16030	Melampsora	sp.	2004	Salicaceae	Salix	sp.	USA	46.79473315542271	-121.87968946912429	II	North America
PUR041254	PURN16034	Melampsora	sp.	2004	Salicaceae	Salix	sitchensis	USA	46.80525555481213	-121.84793265556213	NA	North America
PUR041257	PURN16037	Melampsora	sp.	2005	Salicaceae	Salix	exigua	USA	-	-	NA	North America
PUR041269	PURN16049	Melampsora	sp.	2004	Salicaceae	Populus	tremuloides	USA	43.6135	-116.20345	NA	North America
PUR041275	PURN16055	Melampsora	epitea complex	2009	NA	NA	NA	USA	-	-	II	North America
PUR041336	PURN16097	Melampsora	sp.	2006	Salicaceae	Populus	alba	USA	-	-	NA	North America
PUR011396	PURN161	Melampsora	capraearum	1963	Salicaceae	Salix	caprea	Finland	63.78333	25.3	II	Europe
PUR041324	PURN16119	Melampsora	sp.	2004	Salicaceae	Salix	sp.	Germany	50.9883	11.3116	II	Europe
PUR041340	PURN16123	Melampsora	sp.	2006	Salicaceae	Populus	alba	Spain	-	-	NA	Europe
PUR041358	PURN16138	Melampsora	medusae	2005	Salicaceae	Populus	tremuloides	USA	-	-	NA	North America
PUR041343	PURN16141	Melampsora	medusae	2004	Salicaceae	Populus	trichocarpa	USA	43.6135	-116.20345	NA	North America
PUR041342	PURN16142	Melampsora	sp.	2005	Salicaceae	Populus	tremuloides	USA	-	-	NA	North America
PUR041341	PURN16144	Melampsora	occidentalis	2005	Salicaceae	Populus	trichocarpa	USA	43.76175	-114.5725666667	NA	North America
PUR041373	PURN16276	Melampsora	yoshinagai	2014	Thymelaeaceae	Thymelaeaceae	sp.	Pakistan	-	-	NA	Asia
PUR041467	PURN16290	Melampsora	sp.	2008	Salicaceae	Salicaceae	sp.	Spain	-	-	NA	Europe
PUR041476	PURN16300	Melampsora	sp.	2007	Salicaceae	Salicaceae	sp.	USA	43.76175	-114.5725666667	NA	North America
PUR047967	PURN16518	Melampsora	ferrinii	2008	Salicaceae	Salicaceae	sp.	USA	29.95465	-90.07507	II	North America
PUR047986	PURN16527	Melampsora	medusae	2008	Salicaceae	Salicaceae	sp.	USA	-	-	NA	North America
PUR047999	PURN16532	Melampsora	laricis-epitea	2006	Salicaceae	Salicaceae	sp.	Spain	-	-	II	Europe
PUR041626	PURN16547	Melampsora	sp.	2006	Salicaceae	Salicaceae	sp.	Spain	-	-	II	Europe
PUR041648	PURN16569	Melampsora	sp.	2010	Salicaceae	Salicaceae	sp.	Switzerland	-	-	II	Europe
PUR044728	PURN16664	Melampsora	epitea complex	2009	Salicaceae	Salicaceae	sp.	USA	-	-	II	North America
PUR011391	PURN2	Melampsora	yoshinagai	1997	Thymelaeaceae	Wikstroemia	uva-ursi	USA	19.395039	-155.240851	NA	North America
PUR056001	PURN21933	Melampsora	sp.	NA	Salicaceae	Salix	viminalis	Estonia	-	-	II	Europe
PUR056104	PURN21934	Melampsora	sp.	2007	Salicaceae	Salix	dasyclados	Estonia	-	-	II	Europe
PUR055511	PURN21975	Melampsora	sp.	2007	Salicaceae	Salix	viminalis	Estonia	-	-	II	Europe
PUR056111	PURN21976	Melampsora	sp.	2007	Salicaceae	Salix	dasyclados	Estonia	-	-	II	Europe
PUR048041	PURN22470	Melampsora	hypericorum	1991	Hypericaceae	Hypericum	calycinum	Germany	-	-	NA	Europe
PUR054901	PURN22674	Melampsora	abietis-canadensis	2004	Salicaceae	Populus	grandidentata	USA	-	-	NA	North America
NA	PURN22739	Melampsora	sp.	2006	Salicaceae	Populus	sp.	Canada	48.10426047710316	-70.82480208702809	II	North America
NA	PURN22989	Melampsora	sp.	2001	Salicaceae	Salix	sp.	China	NA	NA	II	Asia
NA	PURN22990	Melampsora	sp.	2011	Salicaceae	Salix	sp.	China	25.999767854014664	99.8334190791688	II	Asia
PUR007023	PURN2443	Melampsora	medusae	1991	Salicaceae	Populus	tremuloides	USA	47.024593	-94.69693	II	North America
PUR006752	PURN2444	Melampsora	medusae	1994	Salicaceae	Populus	tremuloides	USA	45.807049	-92.726743	II	North America
PUR006577	PURN2445	Melampsora	abietis-canadensis	1988	Salicaceae	Populus	grandidentata	USA	46.08814	-92.55246	II	North America
PUR007242	PURN2446	Melampsora	arctica Rostr.	1991	Salicaceae	Salix	sp.	Canada	63.66104	-128.65	II	North America
PUR007446	PURN2447	Melampsora	epitea	1992	Salicaceae	salix	drummondiana	USA	45.30303	-121.75529	II	North America
PUR007495	PURN2448	Melampsora	epitea	1991	Salicaceae	Salix	interior	USA	45.057466	-93.073831	II	North America
PUR006735	PURN2476	Melampsora	medusae	1995	Salicaceae	Populus	Deltoides	USA	45.779081	-92.689574	II	North America
PUR007014	PURN2477	Melampsora	medusae	1995	Salicaceae	Populus	deltoides	USA	43.08462	-91.19142	II	North America
PUR007728	PURN2611	Melampsora	humilis	1983	Salicaceae	Salix	integra	Japan	36.68333	138	II	Asia
PUR010297	PURN3929	Melampsora	euphorbiae	1994	Euphorbiaceae	Euphorbia	sp.	USA	39.418519	-77.414415	II	North America
PUR011348	PURN3972	Melampsora	hypericorum	1991	Hypericaceae	Hypericum	sp.	Portugal	38.80097	-9.37826	II	Europe
PUR009532	PURN3978	Melampsora		1969	Salicaceae	Salix	sp.	USA	31.40666	-93.9615	II	North America
PUR007687	PURN3993	Melampsora	epitea	1990	Salicaceae	Salix	babylonica	Brazil	-21.966667	-47.816667	II	South America
PUR007724	PURN3995	Melampsora	ferrinii	1993	Salicaceae	Salix	babylonica	Argentina	-28.24258	-59.454445	II	South America
PUR007675	PURN3996	Melampsora	epitea	1993	Salicaceae	Salix	babylonica	Argentina	-24.785299	-65.424469	II, III	South America
PUR007676	PURN3997	Melampsora	epitea	1994	Salicaceae	Salix	babylonica	Argentina	-26.238136	-65.495747	II	South America
PUR007677	PURN3998	Melampsora	epitea	1994	Salicaceae	Salix	babylonica	Argentina	-26.80015	-65.22697	II	South America
PUR007725	PURN3999	Melampsora	ferrinii	1994	Salicaceae	Salix	babylonica	Argentina	-26.070411	-65.979296	II	South America
PUR007689	PURN4000	Melampsora	epitea	1993	Salicaceae	Salix	humboldtiana	Argentina	-26.781676	-65.358442	II	South America
PUR007690	PURN4001	Melampsora	epitea	1994	Salicaceae	Salix	humboldtiana	Argentina	-26.238136	-65.495747	II	South America
PUR007691	PURN4002	Melampsora	epitea	1996	Salicaceae	Salix	humboldtiana	Bolivia	-21.526845	-63.981612	II	South America
PUR007688	PURN4003	Melampsora	epitea	1995	Salicaceae	Salix	caprea	Argentina	-26.815306	-65.219849	II	South America
PUR007364	PURN4005	Melampsora	epitea	1994	Salicaceae	Salix	sp.	USA	40.4491	-86.93456	II, III	North America
PUR007642	PURN4006	Melampsora	epitea	1973	Salicaceae	salix	sp.	USA	39.982737	-120.907026	II	North America
PUR007198	PURN4009	Melampsora	castagne	1980	Salicaceae	Populus	sp.	Canada	50.75	-116	II	North America
PUR006689	PURN4010	Melampsora	medusae	1986	Salicaceae	Populus	deltoides	USA	40.44995	-86.93464	III	North America
PUR006690	PURN4011	Melampsora	medusae	1980	Salicaceae	Populus	deltoides	USA	40.42583	-86.90806	II	North America
PUR006823	PURN4013	Melampsora	medusae	1957	Salicaceae	Populus	sp.	USA	44.269652	-96.685606	II, III	North America
PUR006995	PURN4014	Melampsora	medusae	1992	Salicaceae	Populus	deltoides	USA	29.757405	-95.375946	II, III	North America
PUR006610	PURN4015	Melampsora	larici-populina	1989	Salicaceae	Populus	Nigra	Colombia	6.25184	-75.563591	II	South America
PUR006595	PURN4016	Melampsora	larici-populina	1992	Salicaceae	Populus	sp.	USA	45.904559	-122.743991	III	North America
PUR006598	PURN4017	Melampsora	larici-populina	1986	Salicaceae	Populus	sp.	Costa Rica	9.816877	-84.112852	II	North America
PUR006599	PURN4023	Melampsora	larici-populina	1994	Salicaceae	Populus	nigra	Argentina	-26.070411	-65.979296	II	South America
PUR010721	PURN4037	Melampsora	sp.	1983	Euphorbiaceae	Euphorbia	heterophylla	Brazil	-8.570739	-40.507734	III	South America
PUR010733	PURN4038	Melampsora	sp.	1984	Euphorbiaceae	Euphorbia	heterophylla	Brazil	-21.966667	-47.816667	II	South America
PUR010734	PURN4039	Melampsora	sp.	1988	Euphorbiaceae	Euphorbia	heterophylla	Brazil	-21.966667	-47.816667	II	South America
PUR010729	PURN4040	Melampsora	sp.	1988	Euphorbiaceae	Euphorbia	sp.	Brazil	-16.246089	-50.198506	II	South America
PUR010731	PURN4041	Melampsora	sp.	1988	Euphorbiaceae	Euphorbia	sp.	Brazil	-21.326889	-46.365393	II	South America
PUR010730	PURN4042	Melampsora	sp.	1988	Euphorbiaceae	Euphorbia	heterophylla	Brazil	-21.326889	-46.365393	II	South America
PUR010720	PURN4043	Melampsora	sp.	1988	Euphorbiaceae	Euphorbia	heterophylla	Brazil	-18.975688	-44.483961	II	South America
PUR010724	PURN4075	Melampsora	sp.	1981	Euphorbiaceae	Euphorbia	heterophylla	Brazil	-24.630612	-53.114858	II	South America
PUR010725	PURN4076	Melampsora	sp.	1980	Euphorbiaceae	Euphorbia	heterophylla	Brazil	-22.398698	-48.864444	II	South America
PUR010726	PURN4077	Melampsora	sp.	1980	Euphorbiaceae	Euphorbia	heterophylla	Brazil	-22.512305	-48.916169	II	South America
PUR010722	PURN4078	Melampsora	sp.	1980	Euphorbiaceae	Euphorbia	heterophylla	Brazil	-21.966667	-47.816667	II	South America
PUR010735	PURN4079	Melampsora	sp.	1982	Euphorbiaceae	Euphorbia	heterophylla	Brazil	-21.966667	-47.816667	II	South America
PUR010723	PURN4080	Melampsora	sp.	1982	Euphorbiaceae	Euphorbia	heterophylla	Brazil	-22.398698	-48.864444	II	South America
PUR010727	PURN4091	Melampsora	sp.	1981	Euphorbiaceae	Euphorbia	heterophylla	Brazil	-16.246089	-50.198506	II	South America
PUR010732	PURN4092	Melampsora	sp.	1986	Euphorbiaceae	Euphorbia	heterophylla	Brazil	-21.24243	-44.99785	II	South America
PUR010728	PURN4093	Melampsora	sp.	1986	Euphorbiaceae	Euphorbia	heterophylla	Brazil	-21.24243	-44.99785	II	South America
PUR007160	PURN4108	Melampsora	aecidioides	1989	Salicaceae	Populus	alba	Brazil	-28.758462	-51.43333	II	South America
PUR006601	PURN4109	Melampsora	larici-populina	1988	Salicaceae	Populus	nigra	Brazil	-18.975688	-44.483961	II	South America
PUR006603	PURN4110	Melampsora	larici-populina	1982	Salicaceae	Populus	nigra	Brazil	-22.398698	-48.864444	II	South America
PUR006614	PURN4111	Melampsora	larici-populina	1981	Salicaceae	Populus	nigra	Brazil	-21.966667	-47.816667	II	South America
PUR006607	PURN4112	Melampsora	larici-populina	1976	Salicaceae	Populus	nigra	Brazil	-22.398698	-48.864444	II	South America
PUR006608	PURN4113	Melampsora	larici-populina	1980	Salicaceae	Populus	nigra	Brazil	-21.966667	-47.816667	II	South America
PUR006605	PURN4114	Melampsora	larici-populina	1977	Salicaceae	Populus	nigra	Brazil	-22.398698	-48.864444	II	South America
PUR006604	PURN4115	Melampsora	larici-populina	1987	Salicaceae	Populus	nigra	Argentina	-29.536049	-62.263628	II	South America
PUR006600	PURN4116	Melampsora	larici-populina	1987	Salicaceae	Populus	nigra	Argentina	-29.536049	-62.26328	II	South America
PUR006609	PURN4117	Melampsora	larici-populina	1989	Salicaceae	Populus	Nigra	Brazil	-21.966667	-47.816667	III	South America
PUR007678	PURN4118	Melampsora	epitea	1986	Salicaceae	Salix	babylonica	Brazil	-16.246089	-50.198506	II	South America
PUR007685	PURN4119	Melampsora	epitea	1982	Salicaceae	Salix	babylonica	Brazil	-21.966667	-47.816667	II	South America
PUR007684	PURN4120	Melampsora	ferrinii	1988	Salicaceae	Salix	babylonica	Brazil	-22.398698	-48.864444	II	South America
PUR007727	PURN4121	Melampsora	ferrinii	1988	Salicaceae	Salix	babylonica	Brazil	-22.398698	-48.864444	II	South America
PUR007683	PURN4122	Melampsora	epitea	1982	Salicaceae	Salix	babylonica	Brazil	-21.966667	-47.816667	II	South America
PUR007682	PURN4123	Melampsora	epitea	1982	Salicaceae	Salix	babylonica	Brazil	-22.398698	-48.864444	II	South America
PUR007686	PURN4124	Melampsora	epitea	1984	Salicaceae	Salix	babylonica	Brazil	-22.512305	-48.916169	II	South America
PUR007705	PURN4125	Melampsora	epitea	1988	Salicaceae	Salix	babylonica	Brazil	-22.398698	-48.864444	II	South America
PUR007681	PURN4126	Melampsora	epitea	1994	Salicaceae	Salix	babylonica	Brazil	-21.966667	-47.816667	II	South America
PUR007726	PURN4127	Melampsora	ferrinii	1988	Salicaceae	Salix	babylonica	Brazil	-21.966667	-47.816667	II	South America
PUR006688	PURN4510	Melampsora	medusae	1981	Salicaceae	Populus	deltoides	USA	40.42003	-86.92014	II	North America
PUR010362	PURN456	Melampsora	euphorbiae	1973	Euphorbiaceae	Euphorbia	peplus	Canary Islands	28.306812	-16.729106	II	Africa
PUR010736	PURN4576	Melampsora	sp.	1982	Euphorbiaceae	Euphorbia	sp.	Brazil	-9.675687	-54.469727	II	South America
PUR007025	PURN4652	Melampsora	medusae	1967	Salicaceae	Populus	tremuloides	Mexico	25.42343	-101.4917	II, III	North America
PUR009722	PURN467	Melampsora	lini	1913	Linaceae	linum	catharticum	Romania	47.183333	25.783333	II	Europe
PUR006691	PURN5424	Melampsora	medusae	2006	Salicaceae	Populus	deltoides	USA	40.45087	-86.89332	II	North America
PUR007186	PURN5731	Melampsora	larici-tremulae	1963	Salicaceae	Populus	tremula	Sweden	58.298414	12.195313	III	Europe
PUR007703	PURN5735	Melampsora	epitea	1975	Saxifragaceae	Saxifraga	aizoides	Sweden	62.32452	13.70044	II	Europe
PUR010996	PURN5745	Melampsora	hypericorum	1990	Hypericaceae	Hypericum	calycinum	USA	39.00934	-120.771	II	North America
PUR011324	PURN5748	Melampsora	hypericorum	1993	Hypericaceae	Hypericum	sp.	USA	32.82457	-96.7153	II	North America
PUR006629	PURN5750	Melampsora	larici-populina	2004	Salicaceae	Populus	cf. nigra	Germany	52.922691	10.305664	NA	Europe
PUR006641	PURN581	Melampsora	magnusiana	1949	Papaveraceae	Chelidonium	majus	Finland	60.366667	22.216667	I	Europe
PUR007197	PURN6730	Melampsora	medusae	2012	Salicaceae	Populus	sp.	USA	40.45921	-90.6718	II	North America
PUR007720	PURN6741	Melampsora	ferrinii	2008	Salicaceae	Salix	matsudana	USA	30.884137	-92.196777	II	North America
PUR007716	PURN6742	Melampsora	ferrinii	2013	Salicaceae	Salix	babylonica	USA	40.42147	-86.90469	II	North America
PUR007717	PURN6743	Melampsora	ferrinii	2013	Salicaceae	Salix	babylonica	USA	40.414724	-86.868178	II	North America
PUR009519	PURN6744	Melampsora	yezoensis	2012	Salicaceae	Salix	sp.	Taiwan	25.019619	121.536564	II	Asia
PUR3497411	PURN808	Melampsora	epitea	1994	Salicaceae	salix	sp.	USA	45.776342	-92.682704	II	North America
NA	PURN8265	Melampsora	epitea	1989	Salicaceae	Salix	babylonica	Colombia	6.25184	-75.569084	II	South America
PUR010737	PURN8278	Melampsora	sp.	1988	Euphorbiaceae	Euphorbia	sp.	Brazil	-21.966667	-47.816667	II/III	South America
PUR006934	PURN8290	Melampsora	medusae	1996	Salicaceae	Populus	tremuloides	USA	41.298306	-106.141677	II, III	North America
PUR006734	PURN8298	Melampsora	medusae	1962	Salicaceae	Populus	Deltoides	USA	43.038902	-87.906474	II	North America
PUR006687	PURN8299	Melampsora	medusae	1950	Salicaceae	Populus	candicans	USA	43.083623	-87.895363	II, III	North America
PUR006733	PURN8300	Melampsora	medusae	1964	Salicaceae	Populus	Deltoides	USA	43.662971	-87.742682	II, III	North America
PUR006732	PURN8301	Melampsora	medusae	1964	Salicaceae	Populus	Deltoides	USA	43.168185	-87.884558	II	North America
PUR007117	PURN8303	Melampsora	occidentalis	1992	Salicaceae	Populus	trichocarpa	USA	47.603062	-122.299316	II, III	North America
PUR007445	PURN897	Melampsora	epitea	1992	Salicaceae	salix	drummondiana	USA	45.30303	-121.75529	II	North America
PUR040701	WTHC1 (PURN15307)	Melampsora	medusae	2015	Salicaceae	Populus	deltoides	USA	40.434	-87.034	II,III	North America
PUR006127	PUR4020	Melampsorella	caryophyllacearum	NA	Pinaceae	Abies	amabilis	USA	46.852825	-121.760488	I	North America
PUR006147	PUR4042	Melampsorella	caryophyllacearum	1919	Pinaceae	Abies	balsamea	Canada	43.55	-80.25	I	North America
PUR006281	PUR4084	Melampsorella	caryophyllacearum	1922	Caryophyllaceae	Stellaria	borealis	USA	43.96951	-74.1646	II	North America
PUR006291	PUR4087	Melampsorella	caryophyllacearum	1925	Caryophyllaceae	Stellaria	longifolia	USA	41.388395	-77.060264	II	North America
PUR006261	PUR4101	Melampsorella	caryophyllacearum	1911	Caryophyllaceae	Cerastium	beeringianum	USA	38.31221	-109.248167	II	North America
PUR006240	PUR4111	Melampsorella	caryophyllacearum	1910	Caryophyllaceae	Cerastium	arvense strictum	USA	40.01499	-105.27055	II	North America
PUR006255	PUR4113	Melampsorella	caryophyllacearum	1893	Caryophyllaceae	Cerastium	arvense strictum	USA	44.31136	-96.79839	II	North America
PUR006272	PUR4125	Melampsorella	caryophyllacearum	1915	Caryophyllaceae	Cerastium	fontanum vulgare	USA	44.56457	-123.26204	II	North America
PUR006175	PUR44179	Melampsorella	caryophyllacearum	1927	Pinaceae	Abies	lasiocarpa	USA	48.548576	-114.578198	0, I	North America
PUR006232	PUR47726	Melampsorella	caryophyllacearum	1936	Caryophyllaceae	Cerastium	arvense	USA	41.31137	-105.5911	II	North America
PUR006154	PUR48076	Melampsorella	caryophyllacearum	1937	Pinaceae	Abies	concolor	USA	32.88788	-105.47804	I	North America
PUR006210	PUR48865	Melampsorella	caryophyllacearum	1939	Pinaceae	Abies	lasiocarpa	USA	43.81816	-110.70549	I	North America
PUR006201	PUR49201	Melampsorella	caryophyllacearum	1936	Pinaceae	Abies	lasiocarpa	USA	41.189167	-107.047222	I	North America
PUR006184	PUR49620	Melampsorella	caryophyllacearum	1895	Pinaceae	Abies	lasiocarpa	USA	39.268295	-111.636863	I	North America
PUR006193	PUR57262	Melampsorella	caryophyllacearum	1960	Pinaceae	Abies	lasiocarpa	USA	43.81816	-110.70549	I	North America
PUR006301	PUR59489	Melampsorella	caryophyllacearum	1901	Pinaceae	Abies	religiosa	Mexico	21.345649	-97.838467	II	North America
PUR006221	PUR63069	Melampsorella	caryophyllacearum	1963	Piceaceae	Picea	engelmannii	USA	38.018542	-107.375612	I	North America
PUR006329	PURF15947	Melampsorella	caryophyllacearum	1924	Caryophyllaceae	Stellaria	holostea	Germany	49.37278	8.554835	II	Europe
PUR006311	PURF298	Melampsorella	caryophyllacearum	1891	Pinaceae	Abies	pectinata	Italy	43.733333	11.533333	II	Europe
PUR006321	PURF317	Melampsorella	caryophyllacearum	1911	Caryophyllaceae	Malachia	aquatica	Switzerland	46.977212	6.87636	II	Europe
PUR006303	PURF318	Melampsorella	caryophyllacearum	1906	Caryophyllaceae	Caryophyllaceae	NA	Chile	-53.130267	-70.853963	II	South America
PUR003163	PURF68	Melampsorella	dieteliana	1911	Polypodiaceae	Polypodium	vulgare	France	48,96943	-0,22492	II	Europe
PUR006395	PUR3993	Melampsoridium	betulinum	1908	Betulaceae	Betula	occidentalis	USA	42.867058	-110.592697	II	North America
PUR006412	PUR3998	Melampsoridium	betulinum	1909	Betulaceae	Betula	populifolia	USA	44.053157	-68.634045	II	North America
PUR006414	PUR4006	Melampsoridium	betulinum	1919	Betulaceae	Betula	populifolia	USA	41.67649	-71.91507	II	North America
PUR006487	PUR4014	Melampsoridium	hiratsukanum	1886	Betulaceae	Alnus	rhombifolia	USA	34.42083	-119.69819	II	North America
PUR006425	PUR48516	Melampsoridium	betulinum	1938	Betulaceae	Betula	sp.	USA	57.79	-152.40722	II	North America
PUR006495	PUR53809	Melampsoridium	hiratsukanum	1934	Betulaceae	Alnus	rubra	USA	41.17812	-124.11579	II	North America
PUR006384	PUR57151	Melampsoridium	betulinum	1962	Betulaceae	Betula	glandulosa	Canada	64.191111	-140.356111	II	North America
PUR006504	PUR59488	Melampsoridium	hiratsukanum	1937	Betulaceae	Alnus	jorullensis	Mexico	18.93373	-99.22849	II	North America
PUR006479	PURF12899	Melampsoridium	alni	1926	Betulaceae	Alnus	maximowiczii	Japan	43.267778	141.373333	II	Asia
PUR006481	PURF12902	Melampsoridium	alni	1929	Betulaceae	Alnus	pendula	Japan	35.3703	133.53865	II	Asia
PUR006516	PURF12920	Melampsoridium	hiratsukanum	1924	Betulaceae	Alnus	hirsuta	Japan	43.10889	141.24	II	Asia
PUR006367	PURF18583	Melampsoridium	carpini	1976	Betulaceae	Carpinus	tschonoskii	Japan	35.48731	134.103965	II	Asia
PUR006523	PURF19559	Melampsoridium	inerme	NA	Magnoliaceae	Yulania	campbellii	India	30.32443	78.03392	II	Asia
PUR006468	PURF341	Melampsoridium	betulinum	1894	Betulaceae	Betula	laciniata	Germany	52.05773	14.110329	II	Europe
PUR006436	PURF345	Melampsoridium	betulinum	1924	Betulaceae	Betula	humilis	Germany	48.141966	11.564025	II	Europe
PUR006511	PURF366	Melampsoridium	hiratsukanum	1920	Betulaceae	Alnus	acuminata	Ecuador	-2.900545	-79.004527	II	South America
PUR006512	PURF368	Melampsoridium	hiratsukanum	1889	Betulaceae	Alnus	sp.	Ecuador	-0.19457	-78.49301	II	South America
PUR006446	PURN173	Melampsoridium	betulinum	1911	Betulaceae	Betula	pendula	Finland	59.966667	23.45	II	Europe
PUR006510	PURN2542	Melampsoridium	hiratsukanum	1991	Betulaceae	Alnus	jorullensis	Ecuador	-3.625536	-79.238997	II	South America
PUR017043	PURF17323	Mikronegeria	fagi	1965	Nothofagaceae	Nothofagus	obliqua	Chile	-41.870699	-73.81622	II,III	South America
PUR017039	PURF17372	Mikronegeria	fagi	1965	Araucariaceae	Araucaria	araucana	Chile	-39.827598	-73.224246	I	South America
PUR017038	PURF17419	Mikronegeria	fagi	1948	Araucariaceae	Araucaria	araucana	Chile	-41.870699	-73.81622	I	South America
PUR017045	PURF19465	Mikronegeria	fagi	1970	Nothofagaceae	Nothofagus	obliqua	Chile	-41.870699	-73.81622	II	South America
PUR017044	PURF19466	Mikronegeria	fagi	1970	Nothofagaceae	Nothofagus	obliqua	Chile	-41.870699	-73.8162	II	South America
PUR017040	PURN1120	Mikronegeria	fagi	2001	Araucariaceae	Araucaria	araucana	Argentina	-40.155234	-71.351015	I,II	South America
PUR017041	PURN1121	Mikronegeria	fagi	2001	Araucariaceae	Araucaria	araucana	Argentina	-40.155234	-71.351015	II	South America
PURN017025	PURN1122	Mikronegeria	alba	2000	Nothofagaceae	Nothofagus	alpina	Argentina	-41.140293	-71.301369	II	South America
PUR041534	PURN16373	Mikronegeria	alba	2017	Nothofagaceae	Nothofagaceae	sp.	Chile	-40.56553637934329	-73.08964747748263	II	South America
PUR017042	PURN477	Mikronegeria	fagi	1925	Nothofagaceae	Nothofagus	alpina	Chile	-41.870699	-73.81622	II,III	South America
PUR017026	PURN6480	Mikronegeria	alba	1975	Nothofagaceae	Nothofagus	alpina	Chile	-39.80372	-73.2596	II	South America
PUR017027	PURN6481	Mikronegeria	alba	1975	Nothofagaceae	Nothofagus	alpina	Chile	-39.80372	-73.2596	II	South America
PUR017028	PURN6482	Mikronegeria	alba	1977	Nothofagaceae	Nothofagus	glauca	Chile	-41.870699	-73.81622	II	South America
PUR017031	PURN6483	Mikronegeria	alba	1974	Nothofagaceae	Nothofagus	obliqua	Argentina	-40.16947	-71.508989	II	South America
PUR017030	PURN6484	Mikronegeria	alba	1974	Nothofagaceae	Nothofagus	obliqua	Chile	-41.870699	-73.81622	II	South America
PUR017029	PURN6485	Mikronegeria	alba	1977	Nothofagaceae	Nothofagus	obliqua	Chile	-41.870699	-73.81622	II	South America
PUR017032	PURN6486	Mikronegeria	alba	1975	Nothofagaceae	Nothofagus	obliqua	Chile	-39.824726	-73.234375	II	South America
PUR017033	PURN6487	Mikronegeria	alba	1974	Nothofagaceae	Nothofagus	obliqua	Chile	-41.870699	-73.81622	II	South America
PUR017034	PURN6488	Mikronegeria	alba	1974	Cupressaceae	Austrocedrus	chilensis	Argentina	-40.16947	-71.508989	II	South America
PUR017037	PURN6489	Mikronegeria	alba	1975	Cupressaceae	Austrocedrus	chilensis	Chile	-41.870699	-73.81622	III	South America
PUR017036	PURN6490	Mikronegeria	alba	1975	Cupressaceae	Austrocedrus	chilensis	Chile	-41.870699	-73.81622	II	South America
PUR017035	PURN6491	Mikronegeria	alba	1975	Cupressaceae	Austrocedrus	chilensis	Chile	-41.870699	-73.8162	I	South America
PUR003182	PUR44273	Milesia	polypodophila	1927	Polypodiaceae	Polypodium	virginianum	USA	41,01216	-77,656	II	North America
PUR002997	PUR44295	Milesia	fructosa	1932	Dryopteridaceae	Dryopteris	expansa	USA	44.36588	-73,90265	II, III	North America
PUR003006	PUR44304	Milesia	fructosa	1932	Dryopteridaceae	Dryopteris	intermedia	USA	43,66368	-72,83288	II, III	North America
PUR003028	PUR4477	Milesia	marginalis	1925	Dryopteridaceae	Dryopteris	marginalis	USA	42,78662	-76,05036	II	North America
PUR003073	PUR4486	Milesia	polystichi	1913	Dryopteridaceae	Polystichum	munitum	USA	48,46328	-115,88962	II	North America
PUR003064	PUR52398	Milesia	polystichi	1949	Dryopteridaceae	Polystichum	munitum	USA	39.27286	-123,78794	II	North America
PUR003145	PUR53818	Milesia	laeviuscula	1936	Polypodiaceae	Polypodium	glycyrrhiza	USA	40,76124	-123,99478	II	North America
PUR003082	PUR54730	Milesia	vogesiaca	1955	Dryopteridaceae	Polystichum	munitum	USA	46.20317	-123,38318	II	North America
PUR003015	PUR64859	Milesia	marginalis	1973	Dryopteridaceae	Dryopteris	marginalis	USA	40,39912	-87,11111	II	North America
PUR003126	PURF51	Milesia	australis	1905	Blechnaceae	Blechnum	auriculatum	Chile	-39.88418	-73.43045	II	South America
PUR003128	PURN6449	Milesia	australis	1975	Thelypteridaceae	Thelypteris	sp.	Ecuador	-2.9655	-78.43197	II	South America
PUR003157	PUR54683	Milesina	laeviuscula	1952	Polypodiaceae	Polypodium	glycyrrhiza	Canada	48.49306	-123,34667	II	North America
PUR002967	PURF11633	Milesina	odontosoriae	1947	Davalliaceae	Davallia	sp.	Australia	-36,22513	142,85947	II	Oceania
PUR003054	PURF12448	Milesina	neoexigua	1931	Dryopteridaceae	Polystichum	braunii	Japan	36.25	136,36667	II	Asia
PUR004092	PURF12461	Milesina	jezoensis	1931	Polypodiaceae	Polypodium	vulgare	Japan	43.27944	143,11972	II	Asia
PUR003035	PURF12471	Milesina	miyabei	1929	Dryopteridaceae	Dryopteris	crassirhizoma	Japan	35,247845	134,356702	II	Asia
PUR002957	PURF18575	Milesina	coniogrammicola	1932	Pteridaceae	Coniogramme	intermedia	Japan	35,43255	134,15576	II	Asia
PUR003115	PURF42	Milesina	blechni	1915	Pinaceae	Abies	alba	Germany	48.79329	10,67184	II	Europe
PUR045635	PURF12535	Miyagia	anaphalidis	1923	Asteraceae	Anaphalis	margaritacea	Japan	42.92152	140.615	III	Asia
PUR045630	PURF17978	Miyagia	pseudosphaeria	1968	Asteraceae	Sonchus	arvensis	India	26.4478	80.34627	III	Asia
NA	PAZ14	NA	sp.	2019	Poaceae	Cenchrus	purpureus	USA	18.304872218909114	-65.8328381611447	II	North America
NA	PUR68963	NA	sp.	NA	NA	NA	NA	NA	NA	NA	NA	NA
NA	PURF69289	NA	sp.	NA	NA	NA	NA	NA	NA	NA	NA	NA
NA	PURN21944	NA	NA	NA	NA	NA	NA	NA	NA	NA	NA	NA
NA	PURF19713	Newinia	heterophragmae	1979	Bignoniaceae	Kigelia	africana	Nigeria	6.8561	7.3927	II	Africa
NA	PUR47914	Nyssopsora	clavellosa	1937	Araliaceae	Aralia	californica	USA	41.915613	-123.852396	III	North America
NA	PUR8632	Nyssopsora	echinata	1916	Apiaceae	Conioselinum	pacificum	USA	65.063245	-153.126953	III	North America
NA	PUR8668	Nyssopsora	clavellosa	1900	Araliaceae	Aralia	nudicaulis	USA	45.85334	-84.619644	II	North America
NA	PURN275	Nyssopsora	asiatica	1991	Araliaceae	Aralia	elata	Japan	45.180556	141.243056	III	Asia
PUR015020	PURF1284	Ochropsora	ariae	1910	Rosaceae	Sorbus	aucuparia	Sweden	59.86667	17.63333	III	Europe
PUR015003	PURF1293	Ochropsora	ariae	1907	Ranunculaceae	Anemone	nemorosa	Germany	53.21031	12.10226	I	Europe
PUR015010	PURF1298	Ochropsora	ariae	1884	Rosaceae	Amelanchier	canadensis	Germany	51.06103	14.5769	II	Europe
PUR011668	PUR18277	Olivea	capituliformis	1922	Euphorbiaceae	Alchornea	pycnogyne	Brazil	-22.398698	-48.864444	II	South America
PUR011651	PUR86938	Olivea	capituliformis	1983	Euphorbiaceae	Alchornea	sp.	Brazil	-21.966667	-47.816667	II	South America
PUR012092	PUR86966	Olivea	sp.	1983	Lamiaceae	Vitex	megapotamica	Brazil	-21.966667	-47.816667	III	South America
PUR012077	PUR87073	Olivea	sp.	1983	Euphorbiaceae	Euphorbiaceae	sp.	Brazil	-19.118652	-54.596288	III	South America
PUR012100	PUR87091	Olivea	sp.	1983	Lamiaceae	Vitex	sp.	Brazil	-19.118652	-54.596288	I	South America
PUR012080	PUR87146	Olivea	sp.	1983	Lamiaceae	Vitex	megapotamica	Brazil	-16.064364	-56.687104	0/II	South America
PUR012091	PUR87181	Olivea	sp.	1983	Lamiaceae	Vitex	megapotamica	Brazil	-21.966667	-47.816667	III	South America
PUR011652	PUR87253	Olivea	capituliformis	1983	Euphorbiaceae	Alchornea	sp.	Brazil	-21.966667	-47.816667	III/II	South America
PUR012090	PUR87272	Olivea	sp.	1983	Lamiaceae	Vitex	megapotamica	Brazil	-21.966667	-47.816667	III	South America
PUR012089	PUR87282	Olivea	sp.	1983	Lamiaceae	Vitex	megapotamica	Brazil	-21.966667	-47.816667	III	South America
PUR012101	PUR87312	Olivea	sp.	1983	Lamiaceae	Vitex	sp.	Brazil	-18.975688	-44.483961	III	South America
PUR012088	PUR87360	Olivea	sp.	1983	Lamiaceae	Vitex	megapotamica	Brazil	-21.966667	-47.816667	III	South America
PUR011653	PUR87522	Olivea	capituliformis	1983	Euphorbiaceae	Alchornea	sp.	Brazil	-21.66667	-47.816667	0	South America
PUR012073	PUR87548	Olivea	sp.	1983	Euphorbiaceae	Alchornea	sp.	Brazil	-21.966667	-47.816667	0,I	South America
PUR012105	PUR87549	Olivea	sp.	1983	Lamiaceae	Vitex	sp.	Brazil	-21.966667	-47.816667	II	South America
PUR012087	PUR87702	Olivea	sp.	1983	Lamiaceae	Vitex	megapotamica	Brazil	-21.966667	-47.816667	II	South America
PUR012086	PUR87735	Olivea	sp.	1983	Lamiaceae	Vitex	megapotamica	Brazil	-21.966667	-47.816667	II	South America
PUR012074	PUR87790	Olivea	sp.	1983	Euphorbiaceae	Alchornea	sp.	Brazil	-22.512305	-48.916169	0,I	South America
PUR012085	PUR87838	Olivea	sp.	1984	Lamiaceae	Vitex	megapotamica	Brazil	-21.966667	-47.816667	II	South America
PUR012084	PUR87867	Olivea	sp.	1984	Lamiaceae	Vitex	megapotamica	Brazil	-21.966667	-47.816667	0/II	South America
PUR011654	PUR87913	Olivea	capituliformis	1984	Euphorbiaceae	Alchornea	sp.	Brazil	-22.512305	-48.916169	0	South America
PUR012071	PUR87944	Olivea	sp.	1984	Euphorbiaceae	Alchornea	sp.	Brazil	-22.398698	-48.864444	0	South America
PUR012083	PUR87962	Olivea	sp.	1984	Lamiaceae	Vitex	megapotamica	Brazil	-21.966667	-47.816667	II	South America
PUR012099	PUR88988	Olivea	sp.	1979	Lamiaceae	Vitex	megapotamica	Brazil	-21.966667	-47.816667	I	South America
PUR012098	PUR88989	Olivea	sp.	1979	Lamiaceae	Vitex	megapotamica	Brazil	-21.966671	-47.816671	0/I/III	South America
PUR012096	PUR88990	Olivea	sp.	1980	Lamiaceae	Vitex	megapotamica	Brazil	-21.966669	-47.816669	0/II	South America
PUR012095	PUR88991	Olivea	sp.	1980	Lamiaceae	Vitex	megapotamica	Brazil	-21.966668	-47.816668	0/I	South America
PUR012094	PUR88992	Olivea	sp.	1980	Lamiaceae	Vitex	megapotamica	Brazil	-21.966667	-47.816667	III	South America
PUR012093	PUR88993	Olivea	sp.	1982	Lamiaceae	Vitex	megapotamica	Brazil	-21.966667	-47.816667	0/I	South America
PUR012102	PUR88994	Olivea	sp.	1976	Lamiaceae	Vitex	sp.	Brazil	-24.630612	-53.114858	0/I	South America
PUR012103	PUR88995	Olivea	sp.	1981	Lamiaceae	Vitex	sp.	Brazil	-21.966667	-47.816667	III	South America
PUR012072	PUR89129	Olivea	sp.	1984	Euphorbiaceae	Alchornea	sp.	Brazil	-21.966667	-47.816667	0,I	South America
PUR012082	PUR89131	Olivea	sp.	1984	Lamiaceae	Vitex	megapotamica	Brazil	-21.966667	-47.816667	II	South America
PUR012075	PUR89138	Olivea	sp.	1984	Euphorbiaceae	Alchornea	sp.	Brazil	-22.512305	-48.916169	III	South America
PUR011625	PUR89173	Olivea	capituliformis	1924	Euphorbiaceae	Alchornea	costaricensis	Brazil	9.066667	-79.65	II	South America
PUR012078	PUR89174	Olivea	sp.	1976	Euphorbiaceae	Euphorbiaceae	sp.	Brazil	-22.512305	-48.916169	II	South America
PUR011655	PUR89175	Olivea	capituliformis	1975	Euphorbiaceae	Alchornea	sp.	Brazil	-21.966667	-47.816667	III	South America
PUR011656	PUR89176	Olivea	capituliformis	1982	Euphorbiaceae	Alchornea	sp.	Brazil	-22.512305	-48.916169	0/I	South America
PUR012076	PUR89177	Olivea	sp.	1983	Euphorbiaceae	Alchornea	sp.	Brazil	-21.966667	-47.816667	II	South America
PUR011635	PURF15161	Olivea	capituliformis	1922	Euphorbiaceae	Alchornea	sp.	Brazil	-22.512305	-48.916169	II/III	South America
PUR011634	PURF15162	Olivea	capituliformis	1922	Euphorbiaceae	Alchornea	sp.	Brazil	-22.72046	-45.5294	III	South America
PUR011633	PURF15164	Olivea	capituliformis	1922	Euphorbiaceae	Alchornea	sp.	Brazil	-22.398698	-48.864444	II	South America
PUR011665	PURF18276	Olivea	capituliformis	1921	Euphorbiaceae	Alchornea	iricurana	Brazil	-22.865557	-43.42723	II/III	South America
PUR011668	PURF18277	Olivea	capituliformis	1922	Euphorbiaceae	Alchornea	pycnogyne	Brazil	-22.3987	-48.8644	II, III	South America
PUR011671	PURF18278	Olivea	capituliformis	NA	Euphorbiaceae	Alchornea	sp.	Brazil	-16.246089	-50.198506	II	South America
PUR011666	PURF18992	Olivea	capituliformis	1975	Euphorbiaceae	Alchornea	iricurana	Brazil	-21.966667	-47.816667	II	South America
PUR011636	PURF18993	Olivea	capituliformis	1975	Euphorbiaceae	Alchornea	sp.	Brazil	-21.966667	-47.816667	III	South America
PUR011641	PURF18994	Olivea	capituliformis	1976	Euphorbiaceae	Alchornea	sp.	Brazil	-21.966667	-47.816667	II	South America
PUR011667	PURF18995	Olivea	capituliformis	1977	Euphorbiaceae	Alchornea	iricurana	Brazil	-21.966668	-47.816668	II	South America
PUR011642	PURF18996	Olivea	capituliformis	1977	Euphorbiaceae	Alchornea	sp.	Brazil	-22.512305	-48.916169	II	South America
PUR011647	PURF18997	Olivea	capituliformis	1977	Euphorbiaceae	Alchornea	sp.	Brazil	-22.512305	-48.916169	II	South America
PUR011648	PURF18998	Olivea	capituliformis	1978	Euphorbiaceae	Alchornea	sp.	Brazil	-22.398698	-48.864444	II	South America
PUR011650	PURF18999	Olivea	capituliformis	1978	Euphorbiaceae	Alchornea	sp.	Brazil	-22.398698	-48.864444	II	South America
PUR011672	PURF19000	Olivea	capituliformis	1977	Euphorbiaceae	Alchornea	sp.	Brazil	-20.756822	-42.876638	II	South America
PUR011673	PURF19001	Olivea	capituliformis	1979	Euphorbiaceae	Alchornea	sp.	Brazil	-20.756822	-42.876638	II	South America
PUR011670	PURF19002	Olivea	capituliformis	1979	Euphorbiaceae	Alchornea	sp.	Brazil	-12.218759	-41.471673	II	South America
PUR012097	PURF19657	Olivea	sp.	1979	Lamiaceae	Vitex	megapotamica	Brazil	-21.966670	-47.816670	III	South America
PUR011704	PURF9004	Olivea	viticis	1908	Lamiaceae	Vitex	flavens	Brazil	-4.016807	-53.415039	II	South America
PUR011643	PURN10280	Olivea	capituliformis	1998	Euphorbiaceae	Alchornea	sp.	Brazil	-21.966667	-47.816667	II	South America
PUR011644	PURN10281	Olivea	capituliformis	1998	Euphorbiaceae	Alchornea	sp.	Brazil	-21.966667	-47.816667	II	South America
PUR011646	PURN10282	Olivea	capituliformis	1998	Euphorbiaceae	Alchornea	sp.	Brazil	-24.33	-47.33	II	South America
PUR011649	PURN10284	Olivea	capituliformis	1998	Euphorbiaceae	Euphorbiaceae	NA	Brazil	-21.966667	-47.816667	III	South America
PUR011645	PURN10285	Olivea	capituliformis	1998	Euphorbiaceae	Alchornea	sp.	Brazil	-21.96667	-47.816667	II	South America
PUR012079	PURN10551	Olivea	sp.	1999	Lamiaceae	Vitex	sp.	Brazil	-24.43	-47.46	NA	South America
PUR042239	PURN15331	Olivea	tectonae	2016	Bignoniaceae	Tectona	grandis	Bolivia	15.5605555556	-67.3216666667	II	South America
PUR012070	PURN2885	Olivea	sp.	1983	Euphorbiaceae	Alchornea	sp.	Brazil	-19.118652	-54.596288	III	South America
PUR012069	PURN2887	Olivea	sp.	1987	Euphorbiaceae	Alchornea	sp.	Brazil	1.62153	-52.001953	II/III/IV	South America
PUR011657	PURN2888	Olivea	capituliformis	1988	Euphorbiaceae	Alchornea	sp.	Brazil	-21.966667	-47.816667	III	South America
PUR011669	PURN2890	Olivea	capituliformis	1992	Euphorbiaceae	Alchornea	sp.	Brazil	1.62153	-52.002	III	South America
PUR011658	PURN2892	Olivea	capituliformis	1989	Euphorbiaceae	Alchornea	sp.	Brazil	-21.966667	-47.816667	II	South America
PUR011659	PURN2893	Olivea	capituliformis	1988	Euphorbiaceae	Alchornea	sp.	Brazil	-21.966667	-47.816667	II	South America
PUR011660	PURN2984	Olivea	capituliformis	1988	Euphorbiaceae	Alchornea	sp.	Brazil	-21.966667	-47.816667	II	South America
PUR011661	PURN3240	Olivea	capituliformis	1990	Euphorbiaceae	Alchornea	sp.	Brazil	-21.966667	-47.816667	III/IV	South America
PUR012081	PURN3266	Olivea	sp.	1988	Lamiaceae	Vitex	megapotamica	Brazil	-21.966667	-47.816667	0/II	South America
PUR012104	PURN3267	Olivea	sp.	1990	Lamiaceae	Vitex	sp.	Brazil	-21.966667	-47.816667	II	South America
PUR011662	PURN4646	Olivea	capituliformis	1989	Euphorbiaceae	Alchornea	sp.	Brazil	-22.398698	-48.864444	II	South America
PUR011639	PURN6919	Olivea	capituliformis	1988	Euphorbiaceae	Alchornea	sp.	Brazil	-21.966667	-47.816667	III/I	South America
PUR011638	PURN6920	Olivea	capituliformis	1995	Euphorbiaceae	Alchornea	sp.	Brazil	-21.966667	-47.816667	III	South America
PUR011637	PURN6921	Olivea	capituliformis	1995	Euphorbiaceae	Alchornea	sp.	Brazil	-21.966667	-47.816667	II	South America
PUR011640	PURN6922	Olivea	capituliformis	1995	Euphorbiaceae	Alchornea	sp.	Brazil	-21.966667	-47.816667	II	South America
PUR011664	PURN6923	Olivea	capituliformis	1999	Euphorbiaceae	Alchornea	haeterifolia	Brazil	-24.22	-47.03	II	South America
PUR010628	PUR1156	Phakopsora	meibomiae	1921	Fabaceae	Desmodium	triflorum	Trinidad	10.5	-61.25	II	South America
PUR009989	PUR17498	Phakopsora	pallescens	1916	Poaceae	Tripsacum	latifolium	Guatemala	14.07417	-90.4167	III	South America
PUR010024	PUR18403	Phakopsora	compressa	1921	Poaceae	Paspalum	conjugation	USA	28.55527	-82.3879	II	North America
PUR010070	PUR18450	Phakopsora	compressa	1917	Poaceae	Paspalum	plicatulum	Cuba	22.4175	-83698056	II	North America
PUR009007	PUR3209	Phakopsora	muscadini	1921	Vitaceae	Vitis	rotundifolia	USA	25.78165	-80.2167	II	North America
PUR009031	PUR3218	Phakopsora	uva	1916	Vitaceae	Vitis	vinifera	USA	18.18161	-66.9828	II	North America
PUR009020	PUR3223	Phakopsora	uva	1941	Vitaceae	Vitis	vinifera	Costa Rica	9.933333	-84.0833	II	North America
PUR010813	PUR3229	Phakopsora	meibomeiae	1916	Fabaceae	Lablab	purpureus	USA	18.27128	-65.8021	II	North America
PUR011470	PUR3251	Phakopsora	fenestrala	1916	Phyllanthaceae	Phyllanthus	acidus	USA	17.96867	-66.9097	II	North America
PUR011590	PUR3307	Phakopsora	crotonis	1919	Euphorbiaceae	Croton	monanthogynus	USA	36.16589	-86.7844	II	North America
PUR015504	PUR42861	Phakopsora	arthuriana	1916	Euphorbiaceae	Jatropha	gossypifolia	USA	18.08405	-66.8554	II	North America
PUR009014	PUR44002	Phakopsora	uva	1920	Vitaceae	Vitis	vinifera	USA	28.517825	-81.329798	II	North America
PUR010595	PUR44004	Phakopsora	meibomeiae	1930	Fabaceae	Aeschynomene	americana	Dominican Republic	19.39352	-70.526	NA	North America
PUR011560	PUR44010	Phakopsora	crotonis	1925	Euphorbiaceae	Croton	capitatus	USA	36.1084	-91.0974	II	North America
PUR010489	PUR44594	Phakopsora	nishidana	1930	Moraceae	Ficus	carica	Dominican Republic	19.39352	-70.52598	II	North America
PUR011162	PUR47272	Phakopsora	vernoniae	1930	Asteraceae	Vernonia	cinerea	Dominican Republic	19.39352	-70.526	II	North America
PUR010463	PUR47989	Phakopsora	nishidana	1936	Moraceae	Ficus	carica	USA	29.65163	-82.32483	II	North America
PUR010478	PUR48034	Phakopsora	nishidana	1932	Moraceae	Ficus	carica	USA	26.15952	-97.990837	II	North America
PUR008955	PUR48330	Phakopsora	zizyphi-vulgaris	1938	Rhamnaceae	Zizyphus	jujuba	USA	25.46376	-80.4487	II	North America
PUR010851	PUR49095	Phakopsora	meibomeiae	1938	Fabaceae	Vigna	repens	Guatemala	14.68313	-90.4215	II	North America
PUR010493	PUR49121	Phakopsora	nishidana	1938	Moraceae	Ficus	carica	Guatemala	14.596667	-90.754722	II	North America
PUR010606	PUR50307	Phakopsora	meibomeiae	1982	Fabaceae	Canavalia	villosa	Guatemala	14.59667	-90.7547	II	South America
PUR010496	PUR50424	Phakopsora	nishidana	1941	Moraceae	Ficus	carica	Guatemala	14.452835	-91.763504	II	North America
PUR010494	PUR50425	Phakopsora	nishidana	1940	Moraceae	Ficus	carica	Guatemala	15.666667	-91.583333	II	North America
PUR010495	PUR50426	Phakopsora	nishidana	1940	Moraceae	Ficus	carica	Guatemala	14.83333	-91.96667	II	North America
PUR015445	PUR51173	Phakopsora	arthuriana	NA	Euphorbiaceae	Jatropha	gossypifolia	USA	25.96545	-97.4446	II	North America
PUR010125	PUR51302	Phakopsora	aurea	1946	Poaceae	Dichanthelium	sphaerocarpon	Honduras	14.83131	-87.88239	II	North America
PUR010498	PUR51308	Phakopsora	nishidana	1947	Moraceae	Ficus	carica	Honduras	15.43333	-87.91667	II	North America
PUR010497	PUR51309	Phakopsora	nishidana	1947	Moraceae	Ficus	carica	Honduras	15.43333	-87.91667	II	North America
PUR011094	PUR51735	Phakopsora	zeae	1949	Poaceae	Zea	mays	USA	40.42271	-86.91876	II	North America
PUR010095	PUR52258	Phakopsora	compressa	1950	Poaceae	Paspalum	conjugatum	Trinidad	10.5	-61.25	II	South America
PUR010035	PUR52702	Phakopsora	compressa	1949	Poaceae	Paspalum	conjugation	Costa Rica	9.904645	-83.802758	II	North America
PUR010121	PUR52753	Phakopsora	aurea	1945	Poaceae	Panicum	antidotale	USA	27.7903	-97.66888	II	North America
PUR009019	PUR53042	Phakopsora	uva	1950	Vitaceae	Vitis	tiliifolia	Honduras	14.712	-86.808	II	North America
PUR010461	PUR5549	Phakopsora	nishidana	1894	Moraceae	Ficus	carica	USA	30.18968	-82.63929	II	North America
PUR010492	PUR5550	Phakopsora	nishidana	1903	Moraceae	Ficus	carica	USA	18.240636	-66.57666	II	North America
PUR010457	PUR5551	Phakopsora	nishidana	1890	Moraceae	Ficus	carica	USA	32.44958	-87.51417	II	North America
PUR010456	PUR5552	Phakopsora	nishidana	1890	Moraceae	Ficus	carica	USA	30.69436	-88.04305	II	North America
PUR010479	PUR5553	Phakopsora	nishidana	1900	Moraceae	Ficus	carica	USA	30.26715	-97.74306	II	North America
PUR010481	PUR5554	Phakopsora	nishidana	1921	Moraceae	Ficus	carica	USA	32.265833	-64.807222	II	North America
PUR010483	PUR5555	Phakopsora	nishidana	1906	Moraceae	Ficus	carica	Cuba	23.131944	-82.364167	II	North America
PUR010484	PUR5556	Phakopsora	nishidana	1906	Moraceae	Ficus	carica	Cuba	23.131944	-82.364167	II	North America
PUR010462	PUR5557	Phakopsora	nishidana	1891	Moraceae	Ficus	carica	USA	30.18968	-82.63929	II	North America
PUR010472	PUR5558	Phakopsora	nishidana	1888	Moraceae	Ficus	carica	USA	32.36431	-88.703656	II	North America
PUR010482	PUR5559	Phakopsora	nishidana	1908	Moraceae	Ficus	carica	Costa Rica	9.933333	-84.083333	II	North America
PUR010469	PUR5560	Phakopsora	nishidana	1886	Moraceae	Ficus	carica	USA	30.884137	-92.196777	II	North America
PUR010470	PUR5561	Phakopsora	nishidana	1886	Moraceae	Ficus	carica	USA	30.884137	-92.196777	II	North America
PUR010464	PUR5562	Phakopsora	nishidana	1891	Moraceae	Ficus	carica	USA	30.18968	-82.63929	II	North America
PUR010454	PUR5563	Phakopsora	nishidana	1907	Moraceae	Ficus	carica	USA	32.42403	-85.69162	II	North America
PUR010455	PUR5564	Phakopsora	nishidana	1890	Moraceae	Ficus	carica	USA	32.7218	-85.50773	II	North America
PUR010477	PUR5566	Phakopsora	nishidana	1909	Moraceae	Ficus	carica	USA	27.22699	-98.14417	II	North America
PUR010473	PUR5567	Phakopsora	nishidana	1897	Moraceae	Ficus	carica	USA	30.396032	-88.885308	II	North America
PUR010474	PUR5568	Phakopsora	nishidana	1909	Moraceae	Ficus	carica	USA	35.772096	-78.638614	II	North America
PUR010487	PUR5569	Phakopsora	nishidana	1916	Moraceae	Ficus	carica	Cuba	23.131944	-82.364167	II	North America
PUR010485	PUR5570	Phakopsora	nishidana	1918	Moraceae	Ficus	carica	Cuba	23.131944	-82.364167	II	North America
PUR010486	PUR5571	Phakopsora	nishidana	1916	Moraceae	Ficus	carica	Cuba	23.131944	-82.364167	II	North America
PUR010488	PUR5572	Phakopsora	nishidana	1915	Moraceae	Ficus	carica	Cuba	22.3	-80.5	II	North America
PUR010471	PUR5573	Phakopsora	nishidana	1926	Moraceae	Ficus	carica	USA	33.030957	-91.002049	II	North America
PUR010490	PUR5574	Phakopsora	nishidana	1924	Moraceae	Ficus	carica	USA	18.357538	-66.112831	II	North America
PUR010491	PUR5575	Phakopsora	nishidana	1926	Moraceae	Ficus	carica	Dominican Republic	18.41496	-70.03252	II	North America
PUR010476	PUR5576	Phakopsora	nishidana	NA	Moraceae	Ficus	carica	USA	33.56042	-81.71955	II	North America
PUR010500	PUR5597	Phakopsora	nishidana	1920	Moraceae	Ficus	carica	Cuba	23.131944	-82.364167	II	North America
PUR009850	PUR5647	Phakopsora	gossypii	1907	Malvaceae	Gossypium	berbadense	USA	25.78165	-80.2167	II	North America
PUR010480	PUR56673	Phakopsora	nishidana	1959	Moraceae	Ficus	carica	USA	27.947522	-82.458428	II	North America
PUR010458	PUR56680	Phakopsora	nishidana	1957	Moraceae	Ficus	carica	USA	35.24338	-91.72485	II	North America
PUR009878	PUR5676	Phakopsora	gossypii	1924	Malvaceae	Gossypium	sp.	USA	18.33636	-66.4697	II	North America
PUR010174	PUR58141	Phakopsora	cameliae	1962	Poaceae	Setaria	reverchonii firmula	USA	26.54047	-97.77403	II	North America
PUR011064	PUR60421	Phakopsora	zeae	1949	Poaceae	Zea	mays	Mexico	19.14583798800618	-96.96795280786114	II, III	North America
PUR010153	PUR61104	Phakopsora	lenticularis	1965	Poaceae	Lasiacis	sorghoidea	Mexico	22.708479	-100.346918	II	North America
PUR011947	PUR62269	Phakopsora	mexicana	1967	Euphorbiaceae	Croton	sp.	Mexico	27.08166	-99.7132	II	North America
PUR011925	PUR62524	Phakopsora	crotonis	1963	Euphorbiaceae	Croton	sp.	Mexico	24.80421	-99.7551	II	North America
PUR011057	PUR63382	Phakopsora	sede	1970	Poaceae	Zea	perennis	USA	25.67638	-80.273	II	North America
PUR010089	PUR64034	Phakopsora	compressa	1971	Poaceae	Zuloagaea	bulbosa	Mexico	28.79672	-111.943	II, III	North America
PUR010626	PUR64283	Phakopsora	meibomeiae	1971	Fabaceae	Desmodium	sp.	Mexico	20.88961	-103.442	II	North America
PUR015442	PUR64916	Phakopsora	nova	1971	Euphorbiaceae	Acalypha	sp.	Mexico	24.66209	-107.397	II	North America
PUR010459	PUR65309	Phakopsora	nishidana	1913	Moraceae	Ficus	carica	USA	27.89642	-81.84314	II	North America
PUR010966	PUR66312	Phakopsora	coca	1974	Erythroxylaceae	Erythroxylum	mexicanum	Mexico	16.75239	-93.348	II	North America
PUR010548	PUR66523	Phakopsora	cherimoliae	1975	Annonaceae	Annona	cherimola	Ecuador	-0.167606	-78.45071	II	South America
PUR010228	PUR66591	Phakopsora	apoda	1974	Poaceae	Pennisetum	clandestinum	New Zealand	-44.843	169.822	II	Oceania
PUR010207	PUR66593	Phakopsora	apoda	1975	Poaceae	Pennisetum	clandestinum	Ecuador	-1.252369	-78.622781	II	South America
PUR011904	PUR66621	Phakopsora	crotonis	1969	Euphorbiaceae	Croton	sp.	Mexico	26.81063	-101.988	II, III	North America
PUR015437	PUR66626	Phakopsora	hansfordii	1981	Euphorbiaceae	Alchornea	laxiflora	Nigeria	6.593827	7.425097	II, III	Africa
PUR011505	PUR66628	Phakopsora	candelariae	1951	Phyllanthaceae	Bridelia	ferruginea	Ivory Coast	7.755424	-5.80029	II	Africa
PUR011966	PUR66638	Phakopsora	pavida	1975	Euphorbiaceae	Croton	sp.	Brazil	-22.5123	-48.9162	II	South America
PUR015523	PUR66641	Phakopsora	arthuriana	1981	Euphorbiaceae	Jatropha	sp.	Mexico	14.90696	-92.2619	II	North America
PUR010991	PUR66669	Phakopsora	coca	1979	Erythroxylaceae	Erythroxylum	engleri	Brazil	-19.4667	-44.1725	II	South America
PUR009947	PUR66686	Phakopsora	cupheae	1975	Lythraceae	Cuphea	sp.	Ecuador	-3.55399	-80.0668	II	South America
PUR010950	PUR66692	Phakopsora	pachyrhizi	1913	Fabaceae	Pachyrhizus	erosus	Philippines	14.17884	121.2419	II	Asia
PUR010846	PUR66693	Phakopsora	meibomeiae	1980	Fabaceae	Macroptilium	lathyroides	Brazil	-21.2292	-44.9807	II	South America
PUR010468	PUR66739	Phakopsora	nishidana	1974	Moraceae	Ficus	carica	USA	30.450746	-91.154551	II	North America
PUR010465	PUR66740	Phakopsora	nishidana	1974	Moraceae	Ficus	carica	USA	30.450746	-91.154551	II	North America
PUR010499	PUR66741	Phakopsora	nishidana	1974	Moraceae	Ficus	carica	Mexico	17.051561	-96.726083	II	North America
PUR010513	PUR66742	Phakopsora	nishidana	1976	Moraceae	Ficus	carica	Brazil	-22.512305	-48.916169	II	South America
PUR010448	PUR66744	Phakopsora	fici-erectae	1978	Moraceae	Ficus	erecta	Japan	32.78206	129.8272	II	Asia
PUR009036	PUR66782	Phakopsora	uva	1974	Vitaceae	Vitis	sp.	Mexico	23.00635	-99.2643	II	North America
PUR009042	PUR66783	Phakopsora	uva	1972	Vitaceae	Vitis	sp.	Colombia	2.8	-76.0833	II	South America
PUR009973	PUR66847	Phakopsora	cumminisiana	1969	Poaceae	Tripsacum	sp.	Mexico	20.2064	-104.822	II	North America
PUR010214	PUR66872	Phakopsora	apoda	1982	Poaceae	Pennisetum	clandestinum	Hawaii	20.82211	-156.923	II	North America
PUR010798	PUR87217	Phakopsora	meibomeiae	1983	Fabaceae	Glycine	max	Brazil	-21.2292	-44.9807	II	South America
PUR011420	PUR87231	Phakopsora	coca	1983	Erythroxylaceae	Erythroxylum	sp.	Brazil	-18.9757	-44.484	II	South America
PUR010512	PUR87807	Phakopsora	nishidana	1983	Moraceae	Ficus	carica	Brazil	-22.512305	-48.916169	II	South America
PUR010859	PUR88336	Phakopsora	meibomeiae	1983	Fabaceae	Pachyrhizus	erosus	Mexico	21.34565	-97.8385	II	South America
PUR010617	PUR89660	Phakopsora	meibomiae	1982	Fabaceae	Crotalaria	sp.	Colombia	3.5	-73	II	South America
PUR011512	PUR89678	Phakopsora	cingens	1985	Phyllanthaceae	Bridelia	tomentosa	Thailand	16.76753	101.6692	II, III	Asia
PUR011494	PUR89684	Phakopsora	phyllanthi	1971	Phyllanthaceae	Phyllanthus	distichus	Burma	21.20229	96.01417	II, III	Asia
PUR010502	PUR90068	Phakopsora	nishidana	1986	Moraceae	Ficus	carica	Brazil	-21.922924	-46.395979	II	South America
PUR011150	PUR90176	Phakopsora	tocoyenae	1986	Rubiaceae	Tocoyena	sp.	Brazil	-18.9757	-44.484	II	South America
PUR011408	PUR90210	Phakopsora	coca	1986	Erythroxylaceae	Erythroxylum	tortuosum	Brazil	-18.975688	-44.483961	II	South America
PUR009956	PUR90237	Phakopsora	chavesii	1986	Combretaceae	Terminalia	sp.	Brazil	-18.9757	-44.484	II	South America
PUR010434	PURF10022	Phakopsora	dioscoreae	1939	Dioscoreaceae	Dioscorea	sp.	New Guinea	-6.82056	146.8506	II	Oceania
PUR010437	PURF10088	Phakopsora	elettariae	1936	Zingiberaceae	Amomum	sp.	New Guinea	-6.42962	147.7873	II	Oceania
PUR015530	PURF10338	Phakopsora	arthuriana	1980	Euphorbiaceae	Jatropha	curcas	Peru	-4.45291	-73.4487	II	South America
PUR010466	PURF10355	Phakopsora	nishidana	1941	Moraceae	Ficus	carica	Argentina	-31.621051	-60.697601	II	South America
PUR010592	PURF10448	Phakopsora	mangalorica	1982	Fabaceae	Uraria	lagopodioide	New Guinea	-6.96916	147.0195	II	Oceania
PUR010523	PURF10658	Phakopsora	nishidana	1941	Moraceae	Ficus	carica	Colombia	6.25184	-75.563591	II	South America
PUR010546	PURF10664	Phakopsora	cherimoliae	1941	Annonaceae	Annona	cherimola	Colombia	6.25184	-75.563591	II	South America
PUR010521	PURF1084	Phakopsora	nishidana	1898	Moraceae	Ficus	carica	Brazil	-22.512305	-48.916169	II	South America
PUR010522	PURF1085	Phakopsora	nishidana	1933	Moraceae	Ficus	carica	Brazil	-22.512305	-48.916169	II	South America
PUR010538	PURF1086	Phakopsora	nishidana	1900	Moraceae	Ficus	carica	Italy	39.216667	9.116667	II	Europe
PUR010524	PURF1088	Phakopsora	nishidana	1918	Moraceae	Ficus	carica	Ecuador	-1.252369	-78.622781	II	South America
PUR010541	PURF1089	Phakopsora	nishidana	1925	Moraceae	Ficus	carica	Philippines	16.59778	120.89914	II	Asia
PUR011499	PURF10969	Phakopsora	phyllanthi-discoidei	1932	Phyllanthaceae	Phyllanthus	discoidea	Sierra Leone	8.11277	-12.0729	II	Africa
PUR010529	PURF1098	Phakopsora	nishidana	1913	Moraceae	Ficus	maxima	Trinidad	10.5	-61.25	II	South America
PUR010158	PURF10996	Phakopsora	lenticularis	1938	Poaceae	Lasiacis	procerrima	Venezuela	10.349255	-67.684516	II	South America
PUR010540	PURF11041	Phakopsora	nishidana	1943	Moraceae	Ficus	carica	Australia	-27.40285	152.9283	II	Oceania
PUR010544	PURF1106	Phakopsora	nishidana	1900	Moraceae	Ficus	sp.	Italy	37.5	15.1	II	Europe
PUR010545	PURF1107	Phakopsora	nishidana	1938	Moraceae	Ficus	sp.	Uganda	0.058264	32.45793	II	Africa
PUR009905	PURF1131	Phakopsora	gossypii	1921	Malvaceae	Gossypium	sp.	Trinidad	10.68107	-61.5488	II	North America
PUR010260	PURF1148	Phakopsora	tecta	1921	Commelinaceae	Commelina	erecta	Trinidad	10.5	-61.25	II	South America
PUR010263	PURF1150	Phakopsora	tecta	NA	Commelinaceae	Commelina	sp.	Bolivia	-15.76667	-68.63333	III	South America
PUR011098	PURF11507	Phakopsora	zeae	1946	Poaceae	Zea	mays	St. Vincent & the Grenadines	13.128501	-61.231812	II	South America
PUR011093	PURF11508	Phakopsora	zeae	1947	Poaceae	Zea	mays	Trinidad	10.5	-61.25	II	South America
PUR011092	PURF11509	Phakopsora	zeae	1946	Poaceae	Zea	mays	Grenada	12.114055	-61.672638	II	South America
PUR011091	PURF11510	Phakopsora	zeae	1944	Poaceae	Zea	mays	Grenada	12.124796	-61.675385	II	South America
PUR011090	PURF11511	Phakopsora	zeae	1948	Poaceae	Zea	mays	Trinidad	10.5	-61.25	II	South America
PUR010442	PURF11515	Phakopsora	elettariae	1907	Zingiberaceae	Elettaria	sp.	Indonesia	-7.49167	110.0044	0	Asia
PUR010267	PURF1152	Phakopsora	tecta	1906	Commelinaceae	Tradescantia	sp.	Argentina	-34.6	-58.45	II	South America
PUR010268	PURF1153	Phakopsora	tecta	1906	Commelinaceae	Tradescantia	sp.	Argentina	-34.6	-58.45	II	South America
PUR010627	PURF1155	Phakopsora	meibomiae	1921	Fabaceae	Desmodium	incanum	Trinidad	10.5	-61.25	II	South America
PUR010632	PURF1157	Phakopsora	meibomiae	1924	Fabaceae	Desmodium	sp.	Ecuador	-2.218369	-80.228825	II	South America
PUR010584	PURF1158	Phakopsora	mangalorica	1924	Fabaceae	Desmodium	dasylobum	Philippines	6.960556	125.3475	II	Asia
PUR011097	PURF11601	Phakopsora	zeae	1948	Poaceae	Zea	mays	Trinidad	10.5	-61.25	II	South America
PUR011972	PURF11608	Phakopsora	stratosa	1944	Euphorbiaceae	Croton	sp.	Uganda	0.93333	32.3	II, III	Africa
PUR010525	PURF11616	Phakopsora	nishidana	1944	Moraceae	Ficus	carica	Peru	-12	-76.8333333	II	South America
PUR011132	PURF11667	Phakopsora	arrabideae	1947	Bignoniaceae	Xylophragma	seemanianum	Trinidad	10.5	-61.25	II	South America
PUR010194	PURF11685	Phakopsora	cameliae	1946	Poaceae	Setaria	setosa	Trinidad	10.5	-61.25	II,III	South America
PUR010912	PURF1174	Phakopsora	crotalaria	1923	Fabaceae	Crotalaria	albida	Philippines	16.02496	120.2429	II	Asia
PUR010609	PURF1175	Phakopsora	meibomiae	1920	Fabaceae	Crotalaria	micans	Bolivia	-16.139956	-67.724731	II	South America
PUR010009	PURF11802	Phakopsora	incompleta	1927	Poaceae	Ischaemum	ciliana	China	16.03054	108.1959	II	Asia
PUR010240	PURF1208	Phakopsora	phakopsorides	1920	Poaceae	Olyra	latifolia	Ecuador	-3.553987	-80.066816	II	South America
PUR010090	PURF1209	Phakopsora	compressa	1920	Poaceae	Paspalum	elongatum	Bolivia	-17.055929	-65.565918	II	South America
PUR011218	PURF12108	Phakopsora	compositarum	1933	Asteraceae	Chrysanthemum	japonicum	Japan	34.96003	137.9488	II	Asia
PUR010091	PURF1211	Phakopsora	compressa	1920	Poaceae	Paspalum	elongatum	Bolivia	-17.055929	-65.565918	II	South America
PUR010092	PURF1212	Phakopsora	compressa	1920	Poaceae	Paspalum	elongatum	Bolivia	-15.76667	-68.63333	II	South America
PUR011515	PURF1220	Phakopsora	argentinensis	1912	Euphorbiaceae	Croton	hirtus	Argentina	-31.4005	-64.2316	II	South America
PUR011957	PURF1221	Phakopsora	pavida	1921	Euphorbiaceae	Croton	hirtus	Trinidad	10.5	-61.25	II	South America
PUR011159	PURF14050	Phakopsora	punctiformis	1931	Rubiaceae	Galium	aparine	China	28.15469	107.0748	II	Asia
PUR010579	PURF14460	Phakopsora	rolliniae	1948	Annonaceae	Annona	exsucca	Trinidad	10.5	-61.25	II	South America
PUR010130	PURF14478	Phakopsora	clemensiae	1948	Poaceae	Panicum	notatum	India	11.348545	76.694088	II	Asia
PUR010193	PURF14657	Phakopsora	cameliae	1944	Poaceae	Setaria	setosa	Trinidad	10.5	-61.25	II	South America
PUR010119	PURF14757	Phakopsora	africana	1914	Rubiaceae	Brachiaria	brizantha	Uganda	1.209301	32.476074	II	Africa
PUR010245	PURF14951	Phakopsora	loudetiae	1950	Poaceae	Loudetia	kagerensis	Kenya	-1.283333	36.824907	II,III	Africa
PUR010218	PURF14989	Phakopsora	apoda	1952	Poaceae	Pennisetum	pedicellatum	Sudan	12.79125	31.00391	III	Africa
PUR010198	PURF15133	Phakopsora	setariae	1949	Poaceae	Setaria	sphacelata	Malawi	-13.5	34	II	Africa
PUR011119	PURF15314	Phakopsora	ehretiae	1927	Ehretiaceae	Ehretia	acuminata	Taiwan	22.99083	120.2133	II, III	Asia
PUR010542	PURF15337	Phakopsora	nishidana	1925	Moraceae	Ficus	carica	Taiwan	23.5	121	II	Asia
PUR009771	PURF15338	Phakopsora	ampelopsidis	1932	Vitaceae	Ampelopsis	brevipedunculata	Taiwan	23.5	121	II, III	Asia
PUR009998	PURF15450	Phakopsora	pallescens	1951	Poaceae	Tripsacum	latifolium	Colombia	3.5	-73	II	South America
PUR011100	PURF15896	Phakopsora	zeae	1957	Poaceae	Zea	mays	Venezuela	9.554514	-69.195639	II,III	South America
PUR010963	PURF16212	Phakopsora	pachyrhizi	1957	Fabaceae	Vigna	unguiculata	Ghana	6.69362	-1.62179	II	Africa
PUR008966	PURF17626	Phakopsora	zizyphi-vulgaris	1960	Rhamnaceae	Zizyphus	jujuba	Pakistan	25.42718	68.53619	II	Asia
PUR011085	PURF18031	Phakopsora	zeae	1955	Poaceae	Zea	mays	Colombia	6.25184	-75.569084	II	South America
PUR009056	PURF18065	Phakopsora	vinoi	1968	Vitaceae	Vitis	unifera	Vietnam	11	108.1167	II	Asia
PUR010567	PURF18066	Phakopsora	nishidana	1969	Moraceae	Ficus	sp.	Vietnam	11.583333	108.95	II	Asia
PUR011086	PURF18135	Phakopsora	zeae	1956	Poaceae	Zea	mays	Colombia	625184	-75569084	II	South America
PUR011087	PURF18137	Phakopsora	zeae	1957	Poaceae	Zea	mays	Peru	-14.035278	-75.713889	II	South America
PUR011088	PURF18138	Phakopsora	zeae	1957	Poaceae	Zea	mays	Peru	-14.338681	-71.766731	II	South America
PUR010945	PURF18514	Phakopsora	pachyrhizi	1972	Fabaceae	Glycine	max	Thailand	16.00482	101.2925	II	Asia
PUR011414	PURF18990	Phakopsora	coca	1976	Erythroxylaceae	Erythroxylum	vacciniifolium	Brazil	-15.833275	-48.025477	II	South America
PUR010519	PURF19149	Phakopsora	nishidana	1976	Moraceae	Ficus	carica	Brazil	-21.966667	-47.816667	II	South America
PUR010518	PURF19150	Phakopsora	nishidana	1976	Moraceae	Ficus	carica	Brazil	-22.512305	-48.916169	II	South America
PUR010516	PURF19151	Phakopsora	nishidana	1975	Moraceae	Ficus	carica	Brazil	-22.512305	-48.916169	II	South America
PUR010517	PURF19152	Phakopsora	nishidana	1976	Moraceae	Ficus	carica	Brazil	-21.966667	-47.816667	II	South America
PUR010530	PURF19153	Phakopsora	nishidana	1977	Moraceae	Ficus	carica	Brazil	-22.865557	-43.42723	II	South America
PUR010535	PURF19154	Phakopsora	nishidana	1975	Moraceae	Ficus	carica	Brazil	-22.512305	-48.916169	II	South America
PUR010536	PURF19155	Phakopsora	nishidana	1975	Moraceae	Ficus	carica	Brazil	-22.512305	-48.916169	II	South America
PUR010537	PURF19156	Phakopsora	nishidana	1975	Moraceae	Ficus	pumila	Brazil	-21.9667	-47.8167	II	South America
PUR010533	PURF19157	Phakopsora	nishidana	1976	Moraceae	Ficus	carica	Brazil	-22.512305	-48.916169	II	South America
PUR010227	PURF19435	Phakopsora	apoda	1978	Poaceae	Pennisetum	clandestinum	Australia	-33.7177	151.1185	II	Oceania
PUR010526	PURF19562	Phakopsora	nishidana	1963	Moraceae	Ficus	carica	Uruguay	-34.87	-56.22	II	South America
PUR011089	PURF19637	Phakopsora	zeae	1977	Poaceae	Zea	mays	Peru	-7.644778	-74.289062	II	South America
PUR010203	PURF19805	Phakopsora	apoda	1975	Poaceae	Pennisetum	clandestinum	Brazil	-21.9667	-47.8167	II	South America
PUR010543	PURF19822	Phakopsora	nishidana	1980	Moraceae	Ficus	variegata	China	25.760743	-117.7373	II	Asia
PUR009076	PURF19828	Phakopsora	vitis	1980	Vitaceae	Cissus	modecoides	China	25.76074	-117.737	II, III	Asia
PUR010160	PURF2452	Phakopsora	lenticularis	1921	Poaceae	Lasiacis	sp.	Trinidad	10.5	-61.25	II	South America
PUR010098	PURF4845	Phakopsora	compressa	1920	Poaceae	Paspalum	humboldtianum	Bolivia	-16.5	-68.15	II	South America
PUR010105	PURF4937	Phakopsora	compressa	1920	Poaceae	Paspalum	virgatum	Bolivia	-16.139956	-67.724731	II,III	South America
PUR011096	PURF5119	Phakopsora	zeae	1921	Poaceae	Zea	mays	Trinidad	10.5	-61.25	II	South America
PUR011099	PURF5120	Phakopsora	zeae	1921	Poaceae	Zea	mays	Trinidad	10.5	-61.25	II	South America
PUR010547	PURF8883	Phakopsora	cherimoliae	1890	Annonaceae	Annona	cherimola	Ecuador	-2.754284	-79.739918	II	South America
PUR010580	PURF8885	Phakopsora	rolliniae	1913	Annonaceae	Annona	exsucca	Trinidad	10.694144	-61.518829	II	South America
PUR010979	PURF8928	Phakopsora	coca	1915	Erythroxylaceae	Erythroxylum	coca	Peru	-14.338681	-71.766731	II	South America
PUR010978	PURF8929	Phakopsora	coca	1914	Erythroxylaceae	Erythroxylum	coca	Bolivia	-16.49667	-68.13	II	South America
PUR010980	PURF8930	Phakopsora	coca	1982	Erythroxylaceae	Erythroxylum	coca	Peru	-7.64478	-74.2891	II	South America
PUR010977	PURF8932	Phakopsora	coca	1920	Erythroxylaceae	Erythroxylum	coca	Bolivia	-16.139956	-67.724731	II	South America
PUR011502	PURF8951	Phakopsora	tijucae	1921	Phyllanthaceae	Phyllanthus	lathyroides	Brazil	-22.8656	-43.4272	II, III	South America
PUR011165	PURF9044	Phakopsora	elephantopodis	1924	Asteraceae	Elephantopus	scaber	Philippines	16.3865	121.1066	II	Asia
PUR010262	PURF9486	Phakopsora	tecta	1936	Commelinaceae	Commelina	sp.	Argentina	-34.921454	-57.954533	II	South America
PUR008996	PURF9599	Phakopsora	cronartiiformis	1934	Vitaceae	Vitis	sp.	India	29.37953	79.46538	II	Asia
PUR010103	PURF9790	Phakopsora	compressa	1939	Poaceae	Paspalum	trachycauleon	Venezuela	10.411574	-66.927222	II	South America
PUR010104	PURF9791	Phakopsora	compressa	1939	Poaceae	Paspalum	trachycauleon	Venezuela	10.205241	-68.18187	II	South America
PUR010100	PURF9792	Phakopsora	compressa	1939	Poaceae	Paspalum	paniculatum	Venezuela	10.349255	-67.684516	II	South America
PUR010097	PURF9811	Phakopsora	compressa	1934	Poaceae	Paspalum	decumbens	Venezuela	10.460393	-67.768044	II	South America
[truncated: 3,623 more rows]
