# Supplementary material for: Characterization of the fungal genus Sphaerellopsis associated with rust fungi: species diversity, host-specificity, biogeography, and in-vitro mycoparasitic events of S. macroconidialis on the southern corn rust, Puccinia polysora
Source: IMA Fungus. 2024 Jul 3;15:18. doi: 10.1186/s43008-024-00145-w (PMC11223437; doi:10.1186/s43008-024-00145-w)
Supplement: Supplementary file 2 — Supplementary Material 2. [file 43008_2024_145_MOESM2_ESM.xlsx]

## Sheet: Sheet1
Supplementary Table S2. Rust specimens from PUR associated with Sphaerellopsis. A dagger (†) indicates fresh specimens; NA: data not available; latitude and longitude are approximations.
PUR Catalog Number	Host Rust Species	Country	Collection Year	Host Plant Family	Latitude	Longitude
PURF10937	Catenulopsora praelonga	Argentina	1941	Malvaceae	-27.46056	-58.983886
PURF11391	Catenulopsora praelonga	Argentina	1941	Malvaceae	-27.46056	-58.983886
PUR9003	Catenulopsora praelonga	USA	1926	Malvaceae	30.36742	-89.092816
PURF16253	Cerotelium clerodendri	Ghana	1951	Lamiaceae	5.333333	-0.75
PURF9028	Cerotelium sabiceae	Trinidad	1913	Rubiaceae	10.687634	-61.395569
PURN4199	Chaconia brasiliensis	Brazil	1978	Fabaceae	-15.833275	-48.025477
PURN4207	Chaconia brasiliensis	Brazil	1988	Fabaceae	-18.975688	-44.483961
PURN4019	Chaconia hennenii	Bolivia	1920	Moraceae	-16.139956	-67.724731
PURN9602	Chaconia ingae	Brazil	1998	Fabaceae	-22.512305	-48.916169
PURN4452	Chrysocelis muehlenbeckiae	Colombia	1975	Polygonaceae	4.206944	-75.958056
PUR1442	Coleosporium asterum	USA	1923	Asteraceae	25.77427	-80.19366
PURN2303	Coleosporium asterum	USA	1991	Asteraceae	46.482743	-94.651685
PUR88852	Coleosporium asterum	USA	1916	Polygonaceae	39.475056	-87.387512
PUR88856	Coleosporium asterum	USA	1958	Asteraceae	41.334185	-86.250427
PURN2314	Coleosporium asterum	USA	1994	Asteraceae	45.823565	-92.763538
PUR43744	Coleosporium helianthi	USA	1916	Asteraceae	35.132995	-84.53038
PUR43798	Coleosporium helianthi	USA	1934	Asteraceae	36.046732	-85.199966
PUR88233	Coleosporium helianthi	USA	1977	Asteraceae	34.760848	-84.093362
PURN2294	Coleosporium montanum	USA	1996	Asteraceae	45.946446	-92.605168
PUR59405	Cronartium conigenum	Mexico	1939	Fagaceae	28.622859	-106.065885
PURF10798	Crossopsora fici	Uganda	1942	Moraceae	1.209301	32.476074
PUR42807	Crossopsora hymenaeae	Cuba	1915	Fabaceae	23.131944	-82.364167
PUR60025	Dasyspora mesoamericana	Mexico	1944	Annonaceae	21.345649	-97.838467
PURF1651	Gerwasia holwayi	Peru	1927	Rosaceae	-10.576819	-75.403817
PURN10826	Kweilingia divina	USA	2013	Poaceae	29.9544	-90.075
PURN11077	Kweilingia divina	Taiwan	2012	Poaceae	25.0169	121.5340667
PURF15493	Kweilingia wangii	Taiwan	1918	Poaceae	23.5	121
PUR87630	Maravalia erythroxyli	Brazil	1983	Erythroxylaceae	-18.975688	-44.483961
PURF19564	Melampsora aecidioides	Uruguay	1960	Salicaceae	-34.87	-56.22
PURN4108	Melampsora aecidioides	Brazil	1989	Salicaceae	-28.758462	-51.433333
PURF833	Melampsora aecidioides	Argentina	1923	Salicaceae	-34.921.454	-57.954.533
PURF892	Melampsora allii-populina	Germany	1901	Salicaceae	53.21031	12.10226
PURN4000	Melampsora epitea	Argentina	1993	Salicaceae	-26.781676	-65.358442
PURF9845	Melampsora epitea	Bolivia	1941	Salicaceae	-17.118938	-65.950439
PURN4122	Melampsora epitea	Brazil	1982	Salicaceae	-21.966667	-47.816667
PURN4123	Melampsora epitea	Brazil	1982	Salicaceae	-22.398698	-48.864444
PUR90242	Melampsora epitea	Brazil	1986	Salicaceae	-21.229178	-44.980742
PUR2916	Melampsora epitea	USA	1904	Salicaceae	38.834683	-79.374143
PUR2933	Melampsora epitea	USA	1919	Salicaceae	41.823989	-71.412834
PUR2956	Melampsora epitea	Canada	1909	Salicaceae	42.98333	-81.25
PUR2992	Melampsora epitea	USA	1915	Salicaceae	42.28201	-83.79418
PUR3027	Melampsora epitea	USA	1896	Salicaceae	32.270094	-106.800838
PURN2448	Melampsora epitea	USA	1991	Salicaceae	45.057466	-93.073831
PURN3993	Melampsora epitea	Brazil	1990	Salicaceae	-21.966667	-47.816667
PURN3996	Melampsora epitea	Argentina	1993	Salicaceae	-24.785299	-65.424469
PURN3997	Melampsora epitea	Argentina	1994	Salicaceae	-26.238136	-65.495747
PURN3998	Melampsora epitea	Argentina	1994	Salicaceae	-26.80015	-65.22697
PURN4001	Melampsora epitea	Argentina	1994	Salicaceae	-26.238136	-65.495747
PURN4005	Melampsora epitea	USA	1994	Salicaceae	40.4491	-86.93456
PURN4124	Melampsora epitea	Brazil	1984	Salicaceae	-22.512305	-48.916169
PURN8265	Melampsora epitea	Colombia	1989	Salicaceae	6.25184	-75.569084
PURN4125	Melampsora epitea	Brazil	1988	Salicaceae	-22.398698	-48.864444
PURF11955	Melampsora euphorbiae-dulcis	China	1932	Euphorbiaceae	29.5	115.91667
PUR90026	Melampsora ferrinii	Brazil	1986	Salicaceae	-21.966667	-47.816667
PURN12884	Melampsora ferrinii	Peru	2015	Salicaceae	-11.590556	-76.148889
PURN16518	Melampsora ferrinii	USA	2008	Salicaceae	29.95465	-90.07507
PURN3995	Melampsora ferrinii	Argentina	1993	Salicaceae	-28.24258	-59.454445
PURN4120	Melampsora ferrinii	Brazil	1988	Salicaceae	-22.398698	-48.864444
PURN4121	Melampsora ferrinii	Brazil	1988	Salicaceae	-22.398698	-48.864444
PURN4127	Melampsora ferrinii	Brazil	1988	Salicaceae	-21.966667	-47.816667
PURN12037	Melampsora humboldtiana	USA	2014	Salicaceae	29.72556	-84.98333
PURF10348	Melampsora larici-populina	Argentina	1941	Salicaceae	-31.621051	-60.697601
PURN4115	Melampsora larici-populina	Argentina	1987	Salicaceae	-29.536049	-62.263628
PURN4113	Melampsora larici-populina	Brazil	1980	Salicaceae	-21.966667	-47.816667
PUR90183	Melampsora larici-populina	Brazil	1986	Salicaceae	-18.975688	-44.483961
PURN4017	Melampsora larici-populina	Costa Rica	1986	Salicaceae	9.816877	-84.112852
PURN4015	Melampsora larici-populina	Colombia	1989	Salicaceae	6.25184	-75.563591
PURN4109	Melampsora larici-populina	Brazil	1988	Salicaceae	-18.975688	-44.483961
PUR2041	Melampsora medusae	USA	1883	Salicaceae	43.07305	-89.40123
PUR2047	Melampsora medusae	USA	1919	Salicaceae	43.07305	-89.40123
PUR2129	Melampsora medusae	USA	1916	Salicaceae	42.282331	-83.794288
PURF825	Melampsora medusae	Argentina	1923	Salicaceae	-34.921454	-57.954533
PUR47887	Melampsora medusae	USA	1936	Salicaceae	39.0023	-77.253243
PURF829	Melampsora medusae	Bolivia	1920	Salicaceae	-17.118938	-65.950439
PURN15307(WTHC1)	Melampsora medusae	USA	2015	Salicaceae	40.434	-87.034
PUR2045	Melampsora medusae	USA	1905	Salicaceae	40.40814	-86.91971
PUR2065	Melampsora medusae	USA	1899	Salicaceae	40.41667	-86.87528
PUR2090	Melampsora medusae	USA	1918	Salicaceae	37.90202	-86.64265
PUR2102	Melampsora medusae	USA	1923	Salicaceae	37.31783	-89.43148
PUR2143	Melampsora medusae	USA	1914	Salicaceae	44.608888	-87.432589
PURN16527	Melampsora medusae	USA	2008	Salicaceae	30.41323937	-91.18120393
PURN4010	Melampsora medusae	USA	1986	Salicaceae	40.44995	-86.93464
PURN4510	Melampsora medusae	USA	1981	Salicaceae	40.42003	-86.92014
PURN5424	Melampsora medusae	USA	2006	Salicaceae	40.45087	-86.89332
PURN6730	Melampsora medusae	USA	2012	Salicaceae	40.45921	-90.6718
PUR2392	Melampsora paradoxa	USA	1909	Salicaceae	42.84193	-91.80211
PUR55326	Melampsora ribesii-purpureae	USA	1955	Salicaceae	48.67553	-113.59289
PURN22990	Melampsora sp.	China	2011	Salicaceae	25.6443	100.17
PURN12557-1	Melampsora warburgii aff.	Russia	2014	Salicaceae	43.6857556	132.1640833
PURN12557-2	Melampsora warburgii aff.	Russia	2014	Salicaceae	43.6857556	132.1640833
PURN6744	Melampsora yezoensis	Taiwan	2012	Salicaceae	25.019619	121.536564
PURN1120	Mikronegeria fagi	Argentina	2001	Araucariaceae	-40.155234	-71.351015
PUR69289	NA	NA	NA	NA	NA	NA
PAZ14rust-PURN23070 †	NA	Puerto Rico, USA	2018	NA	18.3047500	65.8328167
PURN21944	NA	NA	NA	NA	NA	NA
PAZ08purple/ PURN23064 †	NA	Puerto Rico, USA	2018	NA	18.3047500	65.8328167
PURF14757	Phakopsora africana	Uganda	1906	Rubiaceae	1.209301	32.476074
PURN11560	Phakopsora apoda	Peru	2014	Poaceae	-7.133333	-78.483333
PUR66593	Phakopsora apoda	Ecuador	1975	Poaceae	-1.252369	-78.622781
PUR51302	Phakopsora aurea	Honduras	1946	Poaceae	14.83131	-87.88239
PURF14478	Phakopsora clemensiae	India	1948	Poaceae	11.348545	76.694088
PUR90210	Phakopsora coca	Brazil	1986	Erythroxylaceae	-18.975688	-44.483961
PURF18990	Phakopsora coca	Brazil	1976	Erythroxylaceae	-15.833275	-48.025477
PURF4845	Phakopsora compressa	Bolivia	1920	Poaceae	-16.5	-68.15
PURF4937	Phakopsora compressa	Bolivia	1920	Poaceae	-16.139956	-67.724731
PUR52702	Phakopsora compressa	Costa Rica	1949	Poaceae	9.904645	-83.802758
PURN10225	Phakopsora compressa	Brazil	1998	Poaceae	-22.512305	-48.916169
PUR18450	Phakopsora compressa	Cuba	1917	Poaceae	22.4175	-83698056
PURF9792	Phakopsora compressa	Venezuela	1939	Poaceae	10.349255	-67.684516
PURF9812	Phakopsora compressa	Venezuela	1934	Poaceae	10.500139	-66.893838
PURF1209	Phakopsora compressa	Bolivia	1920	Poaceae	-17.055929	-65.565918
PURF1211	Phakopsora compressa	Bolivia	1920	Poaceae	-17.055929	-65.565918
PURF1212	Phakopsora compressa	Bolivia	1920	Poaceae	-15.76667	-68.63333
PURN3868	Phakopsora gossypii	India	1955	Malvaceae	9.58692	76.521324
PURF10996	Phakopsora lenticularis	Venezuela	1938	Poaceae	10.349255	-67.684516
PURF2452	Phakopsora lenticularis	Trinidad	1921	Poaceae	44326	-61.25
PURF14951	Phakopsora loudetiae	Kenya	1950	Poaceae	-1.283333	36.824907
PURN2901	Phakopsora meibomiae	Brazil	1986	Fabaceae	-21.229178	-44.980742
PURN3744	Phakopsora melaena	Brazil	1983	Rubiaceae	-19.118652	-54.596288
PURF15450	Phakopsora pallescens	Colombia	1911	Poaceae	3.5	-73
PURN2908	Phakopsora rossmanii	Brazil	1983	Myrtaceae	-21.966667	-47.816667
PURF15133	Phakopsora setariae	Malawi	1949	Poaceae	-13.5	34
PURN15263	Phakopsora sp.	Taiwan	2011	Poaceae	23.8624833	120.903416
PUR44002	Phakopsora uva	USA	1920	Vitaceae	28.517825	-81.329798
PURF18031	Phakopsora zeae	Colombia	1957	Poaceae	6.25184	-75.569084
PURF18135	Phakopsora zeae	Colombia	1956	Poaceae	625184	-75569084
PURF9017	Phragmidiella minuta	Paraguay	1919	Bignoniaceae	-25.27742	-57.576111
PUR8475	Phragmidium guatemalense	Guatemala	1904	Rosaceae	15.454542	-90.438965
PURF1511	Phragmidium mucronatum	Germany	1895	Rosaceae	51.550515	14.712403
PUR7416	Prospodium abortivum	Barbados	1920	Bignoniaceae	13.176642	-59.539917
PURN6855	Prospodium appendiculatum	Brazil	1998	Bignoniaceae	-24.16	-48.27
PURF11695	Puccinia abnormis	Argentina	1949	Poaceae	-27.566675	-56.914669
PURF4968	Puccinia abnormis	Peru	1920	Poaceae	-5.533333	-74.633333
PURN6288	Puccinia abrupta	Uruguay	1930	Asteraceae	-34.87	-56.22
PURF4649	Puccinia aegopogonis	Bolivia	1920	Poaceae	-15.76667	-68.63333
PURF4648	Puccinia aegopogonis	Ecuador	NA	Poaceae	-0.19457	-78.49301
PURF7408	Puccinia aenigmatica	Bolivia	1920	Lamiaceae	-17.118938	-65.950439
MCA7075	Puccinia aframomi	Cameroon	2016	Zingiberaceae	3.3818876	12.734257084
PURF8154	Puccinia alia	Brazil	1921	Asteraceae	-22.865557	-43.42723
PUR54820	Puccinia ammophilae	USA	1925	Poaceae	41.755948	-124.201747
PUR59587	Puccinia anthephorae	Guatemala	1904	Poaceae	14.472031	-90.63143
PURN5925	Puccinia arachidis	Argentina	1980	Fabaceae	-24.785893	-65.441477
PURN5917	Puccinia arachidis	Brazil	1980	Fabaceae	-28.758462	-51.433333
PURN8496	Puccinia arachidis	Paraguay	1977	Fabaceae	-25.25	-57
PURN8498	Puccinia arachidis	Paraguay	1959	Fabaceae	-26.176526	-56.436737
PURN5918	Puccinia arachidis	Uruguay	1936	Fabaceae	-30.987242	-55.577291
PURF6252	Puccinia arachis	Bolivia	1920	Fabaceae	-17.1189	-65.9504
PURF3897	Puccinia aristidae	Bolivia	1920	Poaceae	-16.49667	-68.13
PUR52253	Puccinia arthurella	Trinidad	1951	Asteraceae	10.688447	-61.754619
PUR66097	Puccinia arundiariae	USA	1961	Poaceae	37.580121	-89.120605
PURF11244	Puccinia baccharidis	Argentina	1944	Asteraceae	-27.46056	-58.983886
PURN3684	Puccinia bambusarum	Brazil	1988	Poaceae	0.214677	-51.066667
PUR88387	Puccinia bistortae	USA	1975	Polygonaceae	63.085219	-151.193359
PURF5980	Puccinia boerhaviae	Ecuador	1891	Nyctaginaceae	-1.670984	-78.647124
PURF9548	Puccinia bonariensis	Argentina	1940	Acanthaceae	-34.826174	-57.964608
PUR57385	Puccinia boutelouae	Mexico	1903	Poaceae	17.850049	-100.362588
PURF19469	Puccinia brachypodii	Argentina	1970	Poaceae	-54.8	-68.3
PURF3810	Puccinia brachypodii	Chile	1922	Poaceae	-53.130267	-70.853963
PURN5226	Puccinia brachypodii	Chile	1920	Poaceae	-41.870699	-73.81622
PURF17658	Puccinia brachypodii	Falkland Islands	1942	Poaceae	-51.289225	-59.622356
PURF17349	Puccinia brachypodii	Chile	1897	Poaceae	-41.870699	-73.81622
PURF3874	Puccinia brachypodii	Germany	1895	Poaceae	52.455515	13.308119
PURF17655	Puccinia brachypodii	Argentina	1963	Poaceae	-34.652403	-58.637467
PURF17656	Puccinia brachypodii	Venezuela	1958	Poaceae	8.533018	-71.24585
PURF19494	Puccinia brachypodii	Argentina	1970	Poaceae	-46.549717	-71.630862
PURF3782	Puccinia brachypodii	Bolivia	1920	Poaceae	-16.49667	-68.13
PURF18480	Puccinia brachypodii var. major	Chile	1968	Poaceae	-41.870699	-73.81622
PURF3803	Puccinia brachypodii var. poaememoralis	Chile	1919	Poaceae	-36.81297	-73.04846
PURF10920	Puccinia brachypoii var. poaememoralis	Argentina	NA	Poaceae	-21.944671	-66.052194
PURF3796	Puccinia brachypoii var. poaememoralis	Bolivia	1929	Poaceae	-16.49667	-68.13
PURF3820	Puccinia brachypoii var. poaememoralis	Chile	1919	Poaceae	-38.719107	-72.619141
PURF3821	Puccinia brachypoii var. poaememoralis	Chile	1919	Poaceae	-41.870699	-73.81622
PURF10651	Puccinia brachypoii var. poaememoralis	Colombia	1941	Poaceae	4.649178	-74.062827
PURF3887	Puccinia brachypoii var. poaememoralis	Finland	1919	Poaceae	61.166667	25.05
PURF3797	Puccinia brachypoii var. poaememoralis	Ecuador	1924	Poaceae	-0.19457	-78.49301
PURF3799	Puccinia brachypoii var. poaememoralis	Ecuador	1920	Poaceae	-1.252369	-78.622781
PURF4672	Puccinia cacabata	Brazil	1914	Poaceae	-18.975688	-44.483961
PURF11797	Puccinia cacao	Indonesia	1927	Poaceae	-9	120
PURF17310	Puccinia caricis-japonica	Japan	1939	Cyperaceae	33.483333	130.9
PURF19703	Puccinia cenchri	Nigeria	1977	Poaceae	6.8561	7.3927
PURF11662	Puccinia cephalotes	Trinidad	1945	Cyperaceae	10.5	-61.25
TA427	Puccinia cf. cyperi tegetiformis	Benin	2019	Cyperaceae	9.23581104	2.290612737
PURF17721	Puccinia chaetochloae	Brazil	1966	Poaceae	-28.758462	-51.433333
PURN10906	Puccinia chondrillina	Australia	1978	Asteraceae	-33695512	149.556007
PURF8236	Puccinia cnici-oleracei	Peru	1929	Asteraceae	-11.417007	-75.686686
PURN15343	Puccinia commelinae	Guyana	2013	NA	6.816	-58.1618
PUR61858	Puccinia conoclinii	Mexico	1967	Asteraceae	22.708479	-100.346918
PURF15557	Puccinia conspersa	Argentina	1947	Lamiaceae	-34.921454	-57.954533
PURF8092	Puccinia conyzae	Brazil	1922	Asteraceae	-23.4434	-46.52641
PURF3865	Puccinia coronata	Bolivia	1920	Poaceae	-17.055929	-65.565918
PURF4443	Puccinia coronata	Bolivia	1920	Poaceae	-16.49667	-68.13
PUR62890	Puccinia coronata	Mexico	1967	Poaceae	25.13261	-99.414014
PURF4417	Puccinia coronata	Chile	1919	Poaceae	-35.758046	-71.407898
PURF4418	Puccinia coronata	Chile	1919	Poaceae	-41.319461	-72.985378
PURN4541a	Puccinia coronata	Germany	1985	Poaceae	53.438004	13.30145
PURN5488	Puccinia cynodontis	Ecuador	1975	Poaceae	-0.167606	-78.45071
PURF10380	Puccinia dietelii	Uganda	1940	Poaceae	0.83333	31.91667
PURF15195	Puccinia dioicae	Bolivia	1920	Cyperaceae	-16.49667	-68.13
PUR29466	Puccinia dioicae	USA	1915	Cyperaceae	41.13899	-72.30342
PUR30117	Puccinia dioicae	USA	1886	Cyperaceae	47.17166	-93.86594
PUR51997	Puccinia dioicae	Canada	1949	Cyperaceae	63.66104	-128.65
PUR18279	Puccinia dolosa	Cuba	1916	Poaceae	23.131944	-82.364167
PURF9793	Puccinia dolosa	Venezuela	1939	Poaceae	8.631097	-71.078426
PURF9794	Puccinia dolosa	Venezuela	1937	Poaceae	10.488011	-66.879193
PURF17943	Puccinia duthiae	India	NA	Poaceae	29.597261	79.660877
PURN15344	Puccinia duthiae	Guyana	2016	Poaceae	6.7845413	-58.15842525
PUR66096	Puccinia duthiae	Mexico	1974	Poaceae	23.999997	-98.778629
PUR55871	Puccinia eatoniae	USA	1958	Poaceae	40.756257	-86.876648
PURF14933	Puccinia eleocharidis	Trinidad	1953	Cyperaceae	10.5	-61.25
PUR26778	Puccinia eleocharidis	USA	1916	Cyperaceae	38.40776	-86.03599
PURF17723	Puccinia ellisiana	Brazil	1909	Poaceae	-28.758462	-51.433333
PURF5042	Puccinia erianthicola	Brazil	1921	Poaceae	-22.865557	-43.42723
PURF19904	Puccinia erythropus	China	1980	Poaceae	25.760743	-117.7373
PURF8038	Puccinia eupatorii-columbiani	Trinidad	1921	Asteraceae	10.5	-61.25
PURF8110	Puccinia evadens	Bolivia	1920	Asteraceae	-15.731265	-64.529297
PURN10369	Puccinia faceta	Brazil	1982	Poaceae	-22.398698	-48.864444
PURF16951	Puccinia flaccida	Indonesia	NA	Poaceae	-9	120
PUR26871	Puccinia fuirenicola	Cuba	1904	Cyperaceae	23.090246	-82.378743
PURN3032	Puccinia fumosa	Mexico	1971	Polemoniaceae	19.256734	-99.456624
PUR66892	Puccinia galopinae	Nigeria	1981	Rubiaceae	6.66737	9.17157
PURF6425	Puccinia gouaniae	Trinidad	1913	Rhamnaceae	10.5	-61.25
PUR19637	Puccinia graminis	Canada	1911	Poaceae	50.999998	-89.977013
PURF10351	Puccinia graminis	Argentina	1941	Poaceae	-31.621051	-60.697601
PURF11700	Puccinia graminis	Argentina	1949	Poaceae	-34.921454	-57.954533
PURF11701	Puccinia graminis	Argentina	1947	Poaceae	-34.921454	-57.954533
PURF4363	Puccinia graminis	Argentina	1894	Poaceae	-34.861863	-57.911257
PURF9549	Puccinia graminis	Argentina	1939	Poaceae	-35.656622	-63.756815
PURF10668	Puccinia graminis	Colombia	1941	Poaceae	6.25184	-75.563591
PURF11699	Puccinia graminis	Argentina	1949	Poaceae	-34.921454	-57.954533
PURF4342	Puccinia graminis	Germany	1892	Poaceae	52.516667	13.4
PUR19458	Puccinia graminis	USA	1916	Poaceae	33.76696	-118.18924
N16937_SPH	Puccinia graminis	USA	1889	Poaceae	32.609857	-85.480782
PURN5297	Puccinia graminis	Mexico	1992	Poaceae	23	-102
PURN10907	Puccinia graminis	Australia	1970	Poaceae	-35.714819	147.621593
PURF4300	Puccinia graminis	Ecuador	1920	Poaceae	-1.252369	-78.622781
PUR41914	Puccinia grindeliae	USA	1886	Asteraceae	41.943814	-87.659081
PURF17384	Puccinia gymnopogonis	British Guiana	1919	Poaceae	6.01065	-58.310358
PURF4959	Puccinia gymnotrichis	Ecuador	1891	Poaceae	-0.19457	-78.49301
PURF4960	Puccinia gymnotrichis	Ecuador	1920	Poaceae	-0.19457	-78.49301
PURF6895	Puccinia hydrocotyles	Bolivia	1920	Araliaceae	-16.5	-68.15
PURN8267	Puccinia hydrocotyles	Colombia	1989	Araliaceae	6.25184	-75.569084
PURF6927	Puccinia hydrocotyles	Ecuador	1920	Araliaceae	-0.19457	-78.49301
PURN6111	Puccinia hydrocotyles	Ecuador	1975	Araliaceae	-1.252369	-78.622781
PURF6912	Puccinia hydrocotyles	Colombia	1910	Araliaceae	6.25184	-75.563591
PUR51738	Puccinia hyptidis	USA	1942	Lamiaceae	29.682428	-82.360265
PUR49026	Puccinia idonea	Guatemala	1939	Asteraceae	14.596667	-90.754722
PURN6215	Puccinia illatabilis	Peru	1924	Asteraceae	-10.046111	-76.621389
PURF7943	Puccinia inaequata	Ecuador	1920	Asteraceae	-1.670984	-78.647124
PURF4973	Puccinia inclita	Brazil	1922	Poaceae	-22.865557	-43.42723
PUR40715	Puccinia incondita	USA	1919	Solanaceae	30.26715	-97.74306
PURF2488	Puccinia infuscans	Bolivia	1920	Poaceae	-17.055929	-65.565918
PURF2491	Puccinia infuscans	Bolivia	1920	Poaceae	-17.055929	-65.565918
PURF2490	Puccinia infuscans	Ecuador	1920	Poaceae	-0.19457	-78.49301
PURF4568	Puccinia interveniens	Chile	1919	Malvaceae	-41.870699	-73.81622
PURN10850	Puccinia invenusta	Guam	1981	Poaceae	13.446593	144.78656
PURF10952	Puccinia lepturi	Japan	1940	Poaceae	26.335833	127.801389
PUR48117	Puccinia levis	USA	1938	Poaceae	27.521427	-82.575752
PURF4769	Puccinia levis	Bolivia	1920	Poaceae	-16.397025	-67.651947
PURN11489	Puccinia levis	Brazil	1921	Poaceae	-22.875113	-43.277548
PURF13014	Puccinia levis	Japan	1940	Poaceae	26.229856	127.759057
PURF4770	Puccinia levis	Bolivia	1920	Poaceae	-16.5	-68.15
PURF15436	Puccinia levis	Venezuela	1938	Poaceae	10.5	-66.85
PURF14603	Puccinia liberta	Ecuador	1949	Cyperaceae	0.416311	-78.346451
PURF14932	Puccinia liberta	Trinidad	1953	Cyperaceae	10.5	-61.25
PURN2918	Puccinia lygodii	Brazil	1990	Lygodiaceae	-44.842968	-39
PURF18528	Puccinia magnusiana	Australia	1965	Poaceae	-33.466	150.883
PURF8467	Puccinia majuscula	Bolivia	1920	Asteraceae	-16.5	-68.15
PUR56162	Puccinia marylandica	USA	1959	Apiaceae	39.144601	-86.232574
PURF7688	Puccinia melanosora	Argentina	1880	Calyceraceae	-27.583059	-58.732228
PURF7199	Puccinia menthae	Ecuador	1920	Lamiaceae	-1.489017	-79.433333
PURN10179	Puccinia minuta	Brazil	1988	Cyperaceae	0.214677	-51.066667
PURN6156	Puccinia mitrata	Mexico	1899	Lamiaceae	19.716667	-101.183333
PURF3879	Puccinia moliniae	Germany	1920	Poaceae	48.25838	11.449149
PUR23925	Puccinia montanensis	USA	1896	Poaceae	40.41667	-86.87528
PURF14635	Puccinia nakanishikii	India	1945	Poaceae	12.97706	77.58711
PURF4606	Puccinia nasellae	Bolivia	1920	Poaceae	-17.055929	-65.565918
PURN7734	Puccinia neorotundata	Colombia	1945	Asteraceae	3.442371	-73.310196
PURF7972	Puccinia neorotundata	Peru	1924	Asteraceae	-10.046111	-76.621389
PURF17883	Puccinia neorotundata	Venezuela	NA	Asteraceae	10.020815	-68.149815
PUR88231	Puccinia oahuensis	Brazil	1976	Poaceae	-22.512305	-48.916169
PUR87966	Puccinia oahuensis	Brazil	1984	Poaceae	-21.966667	-47.816667
PURN15533	Puccinia obliquo-septata	Guyana	2004	Poaceae	4.6997004	-59.21696716
PURN15511	Puccinia obliquo-septata	Guyana	2003	Poaceae	4.7536607	-59.2415970
PURN16553	Puccinia obliquo-septata	Guyana	2010	NA	4.75366077	-59.2415970
PUR65329	Puccinia obtecta	USA	1890	Cyperaceae	39.745947	-75.546589
PURF15448	Puccinia opipara	Peru	1929	Poaceae	-14.837747	-74.052856
PURF15395	Puccinia opuntiae	Peru	1946	Poaceae	-12.05	-77.05
PURF10661	Puccinia oxalidis	Colombia	1941	Oxalidaceae	3.5	-73
PURF6293	Puccinia oxalidis	Ecuador	1920	Oxalidaceae	-1.381221	-78.608121
PURF19927	Puccinia paspalina	China	1980	Poaceae	25.760743	-117.7373
PURN11506	Puccinia persistens	USA	1942	Poaceae	40.272015	-81.859576
PURF16121	Puccinia phaenospermae	Japan	1959	Poaceae	34.436717	132.444446
PP2004 (PURN11661)	Puccinia philippinensis	Guam	2004	Cyperaceae	13.462621	144.781067
PURF4646	Puccinia piptochaetii	Argentina	1894	Poaceae	-34.921454	-57.954533
PURF4647	Puccinia piptochaetii	Argentina	NA	Poaceae	-34.6	-58.45
PURF4644	Puccinia piptochaetii	Chile	1919	Poaceae	-35.758046	-71.407898
PURF15523	Puccinia piptochaetii	Uruguay	1936	Poaceae	-32.851152	-55.963867
PURF15524	Puccinia piptochaetii	Uruguay	NA	Poaceae	-34.454878	-56.395767
PURF15525	Puccinia piptochaetii	Uruguay	NA	Poaceae	-34.933333	-55.883333
PUR64476	Puccinia poarum	Mexico	1971	Poaceae	23.94378	-104.849816
PURF3854	Puccinia poarum	Brazil	1922	Poaceae	-22.512305	-48.916169
PURF19929	Puccinia pogonatheri	China	1980	Poaceae	25.760743	-117.7373
PURF11704	Puccinia polygoni-amphibii	Argentina	1949	Polygonaceae	-27.566675	-56.914669
PURF13044	Puccinia polypogonis	Argentina	1949	Poaceae	-34.921454	-57.954533
PURF14840	Puccinia polypogonis	Argentina	1949	Poaceae	-34.921454	-57.954533
PURF17814	Puccinia polypogonis	Brazil	1966	Poaceae	-28.758462	-51.433333
PURF11875	Puccinia polysora	Colombia	1948	Poaceae	3.442371	-73.310196
PURF18021	Puccinia polysora	Colombia	1955	Poaceae	6.25184	-75.569084
PURF18139	Puccinia polysora	Colombia	1957	Poaceae	6.25184	-75.569084
PURF11445	Puccinia polysora	St. Vincent & the Grenadines	1946	Poaceae	13.138446	-61.225557
PURF11374	Puccinia polysora	Trinidad	1948	Poaceae	10.5	-61.25
PURF11376	Puccinia polysora	Trinidad	1948	Poaceae	10.5	-61.25
PURF11595	Puccinia polysora	Trinidad	1948	Poaceae	10.5	-61.25
PURF5118	Puccinia polysora	Trinidad	1938	Poaceae	10.5	-61.25
PURF15909	Puccinia polysora	Venezuela	1944	Poaceae	10.23535	-67.591128
PURF11373	Puccinia polysora	Trinidad	1944	Poaceae	10.5	-61.25
PURF7401	Puccinia porphyretica	Bolivia	1920	Lamiaceae	-15.76667	-68.63333
PURF5024	Puccinia posadensis	Bolivia	1920	Poaceae	-16.5	-68.15
PURF11444	Puccinia posadensis	Trinidad	1945	Poaceae	10.5	-61.25
PURF5022	Puccinia posadensis	Ecuador	1920	Poaceae	-1.670984	-78.647124
PURF8167	Puccinia praeculta	Bolivia	1920	Asteraceae	-16.5	-68.15
PURF8187	Puccinia praedicata	Brazil	1922	Asteraceae	-22.398698	-48.864444
PUR32274	Puccinia proserpinacae	USA	1901	Haloragaceae	42.72613	-87.78285
PURF9456	Puccinia punctiformis	Latvia	1936	Asteraceae	56.966551	23.959467
PURF11502	Puccinia purpurea	Venezuela	1947	Poaceae	10.258324	-67.611727
PURF5113	Puccinia purpurea	Philippines	1924	Poaceae	16.2	120.883333
PURN11634 (PURP)	Puccinia purpurea	USA	2015	Poaceae	18.501342	-67.024439
PURF11448	Puccinia purpurea	St. Vincent & the Grenadines	1946	Poaceae	13.128501	-61.231812
PURF11270	Puccinia pusilla	China	1921	Poaceae	23	113
PURN11633	Puccinia pygmaea	USA	2014	Poaceae	40.425869	-86.908066
PURF4115	Puccinia recondita	Argentina	1922	Poaceae	-31.088407	-64.489869
PUR25166	Puccinia recondita	USA	1920	Poaceae	34.14806	-117.99896
PURF4088	Puccinia recondita	Bolivia	1920	Poaceae	-17.055929	-65.565918
PURF4100	Puccinia recondita	Bolivia	1920	Poaceae	-16.49667	-68.13
PUR56253	Puccinia recondita	USA	1958	Poaceae	39.381709	-86.736572
PUR88221	Puccinia recondita	Brazil	1975	Poaceae	-5.529961	-51.878569
PURF17278	Puccinia recondita	Chile	NA	Poaceae	-41.870699	-73.81622
PURF4089	Puccinia recondita	Chile	1920	Poaceae	-41.870699	-73.81622
PURF10865	Puccinia recondita	Australia	1943	Poaceae	-28.183942	153.284041
PURF4097	Puccinia recondita	Ecuador	1920	Poaceae	-0.194568	-78.493005
PURF4098	Puccinia recondita	Ecuador	1924	Poaceae	-0.19457	-78.49301
PURF4112	Puccinia recondita	Ecuador	1920	Poaceae	-0.19457	-78.49301
PURF8153	Puccinia salebrata	Bolivia	1920	Asteraceae	-16.5	-68.15
PURF4604	Puccinia saltensis	Argentina	1922	Poaceae	-31.088407	-64.489869
PURF4605	Puccinia saltensis	Argentina	1922	Poaceae	-31.088407	-64.489869
PURF4614	Puccinia saltensis	Argentina	1922	Poaceae	-31.088407	-64.489869
PURF4611	Puccinia saltensis	Bolivia	1920	Poaceae	-16.49667	-68.13
PURF4616	Puccinia saltensis	Bolivia	1920	Poaceae	-16.49667	-68.13
PURF3862	Puccinia schedonnardi	Bolivia	1920	Poaceae	-17.118938	-65.950439
PURF18892	Puccinia schileana	Brazil	1976	Asteraceae	-24.630612	-53.114858
PUR58718	Puccinia setariae	Mexico	1898	Poaceae	19.4425	-99.253333
PURF11696	Puccinia solidaginis-microglossae	Argentina	1949	Asteraceae	-27.566675	-56.914669
PURF13061	Puccinia solidaginis-microglossae	Argentina	1946	Asteraceae	-34.921454	-57.954533
Eud3.1 †	Puccinia sorghi	Peru	2019	Poaceae	7.1921	78.5054
PURF14715	Puccinia sorghi	Colombia	1951	Poaceae	3.442371	-73.310196
PURF14716	Puccinia sorghi	Ecuador	1951	Poaceae	-0.19457	-78.49301
PURF14605	Puccinia sorghi	Ethiopia	1950	Poaceae	8.896515	38.619837
PURN23084/ SP28PeruCorn †	Puccinia sorghi	Peru	2019	Poaceae	7.1921	78.5054
PUR31535	Puccinia sp.	USA	1913	Amaranthaceae	18.384536	-67.480371
PURN3327	Puccinia sp.	Bolivia	1920	Asteraceae	-15.731265	-64.529297
PURN3328	Puccinia sp.	Bolivia	1920	Asteraceae	-15.731265	-64.529297
PURN9517	Puccinia sp.	Colombia	1975	Cyperaceae	4.495866	-74.134521
PURF15576	Puccinia sp.	Ecuador	1950	Cyperaceae	0.416311	-78.346451
PURN3362	Puccinia sp.	Ecuador	1924	Asteraceae	-0.2001	-78.475341
PURN9457	Puccinia sp.	Ecuador	1920	Cyperaceae	-0.19457	-78.49301
PURN7542	Puccinia sp.	Peru	1962	Asteraceae	-5.637309	-78.531198
PURN10389	Puccinia sp.	Venezuela	1929	Asteraceae	9.243457	-70.715374
PURN16743	Puccinia sp.	Venezuela	2016	Iridaceae	8.78092727	-71.4005428
PURF10657	Puccinia spilanthicola	Colombia	1941	Asteraceae	6.25184	-75.563591
PUR58549	Puccinia stenotaphri	USA	1957	Poaceae	26.862136	-80.623197
PURN5574	Puccinia stenotaphri	Ecuador	1957	Poaceae	-0.167606	-78.45071
PURF3905	Puccinia subnitens	Bolivia	1920	Poaceae	-17.118938	-65.950439
PURF3904	Puccinia subnitens	Chile	1919	Poaceae	-40.708707	-73.015402
PUR55912	Puccinia subnitens	USA	1955	Poaceae	47.830814	-114.350708
PURF9842	Puccinia substriata	Argentina	1941	Poaceae	-27.46056	-58.983886
PURF4891	Puccinia substriata	Bolivia	1920	Poaceae	-17.118938	-65.950439
PURF4902	Puccinia substriata	Peru	1920	Poaceae	-5.533333	-74.633333
PURF9798	Puccinia substriata	Venezuela	1938	Poaceae	10.488011	-66.879193
PURF9799	Puccinia substriata	Venezuela	1939	Poaceae	10.205241	-68.18187
PURF14940	Puccinia substriata	Trinidad	1953	Poaceae	10.5	-61.25
PUR60362	Puccinia subtilipes	Honduras	1950	Poaceae	14.05	-87.216667
PURF11895/ (PURF16658)	Puccinia subtilipes	Trinidad	1947	Poaceae	10.5	-61.25
PURF17386	Puccinia subtilipes	Trinidad	1912	Poaceae	10.5	-61.25
PURF10942	Puccinia thaliae	Argentina	NA	Cannaceae	-27.46056	-58.983886
PUR60992	Puccinia thaliae	Paraguay	1962	Cannaceae	-26.176526	-56.436737
PURN3167	Puccinia thaliae	Brazil	1982	Cannaceae	-21.966667	-47.816667
PURN3172	Puccinia thaliae	Brazil	1990	Cannaceae	0.214677	-51.066667
PURN3260	Puccinia thaliae	Brazil	1976	Cannaceae	-21.966667	-47.816667
PURN5821	Puccinia thaliae	Brazil	1901	Cannaceae	-22.512305	-48.916169
PURN7884	Puccinia thaliae	Brazil	1998	Cannaceae	-24.09	-48.21
PURF11501	Puccinia thaliae	Venezuela	1948	Cannaceae	10.46354	-64.177501
PURF9841	Puccinia thaliae	Argentina	1941	Cannaceae	-27.46056	-58.983886
PURN16397	Puccinia thaliae	Peru	2016	NA	-5.269968	-78.776479
PURF4235	Puccinia tornata	Bolivia	1920	Poaceae	-16.49667	-68.13
PUR59371	Puccinia unica	Mexico	1963	Poaceae	28.410332	-106.249246
PUR62882	Puccinia unica	USA	1969	Poaceae	30.712589	-104.069311
PUR62883	Puccinia unica	Spain	1968	Poaceae	36.75034	-3.87486
PURF8145	Puccinia unicolor	Bolivia	1920	Asteraceae	-15.731265	-64.529297
PURN9763	Puccinia vernoniae-mollis	Brazil	1989	Asteraceae	-21.966667	-47.816667
PUR60747	Puccinia versicolor	Mexico	1963	Poaceae	22.708479	-100.346918
PURF15396	Puccinia vexans	Peru	1913	Poaceae	-13.305696	-72.116109
PURF8347	Puccinia wedellicola	Brazil	1922	Asteraceae	-22.865557	-43.42723
PUR3364	Pucciniastrum hydrangeae	USA	1896	Hydrangeaceae	40.41667	-86.87528
PUR6299	Ravenelia cassiaecola	USA	1913	Fabaceae	18.340385	-66.007345
PUR60157	Ravenelia thornberiana	Mexico	1963	Fabaceae	28.622859	-106.065885
PUR66889	Sorataea baphiae	Nigeria	1981	Fabaceae	6.785706	7.403086
PURN10854	Sphaerophragmium acaciae	Northern Mariana Islands, Saipan	1982	Fabaceae	15.1927123	145.745744
PUR83763	Tranzschelia arthuri	Ecuador	1962	Rosaceae	-0.687759	-78.439626
PURF1326/PUR68226	Tranzschelia arthuri	Ecuador	1924	Rosaceae	-0.2001	-78.475341
PURN10625	Tranzschelia arthurii	Ecuador	1991	Rosaceae	0.35171	-78.122333
PURF10356/PUR77256	Tranzschelia discolor	Argentina	1941	Rosaceae	-31.619882	-60.702408
PURF10358/PUR77258	Tranzschelia discolor	Argentina	1941	Rosaceae	-31.619882	-60.702408
PURF16864/ PUR83764	Tranzschelia discolor	Ecuador	1962	Rosaceae	-0.935206	-78.615545
PURF1325	Tranzschelia discolor	Ecuador	1918	Rosaceae	-1.252369	-78.622781
PURF1335/PUR68235	Tranzschelia discolor	Ecuador	1918	Rosaceae	-1.252369	-78.622781
PUR6931	Tranzschelia fusca	USA	1883	Ranunculaceae	41.850033	-87.650052
PURN1090	Tranzschelia mexicana	Colombia	1986	Rosaceae	4.495866	-74.134521
PURN16382	Tranzschelia mexicana	Peru	2017	Rosaceae	-7.1561979	-78.468537
PURF19234	Uredinopsis pteridis	Brazil	1976	Dennstaedtiaceae	-23.19597	-46.87576
PURF9	Uredinopsis pteridis	Brazil	1921	Dennstaedtiaceae	-22.865557	-43.42723
PURN4036	Uredinopsis pteridis	Brazil	1976	Dennstaedtiaceae	-28.93333	-49.48333
PURN6916	Uredo lueheae	Brazil	1995	Malvaceae	-21.966667	-47.816667
PUR11619	Uromyces andropogonis	USA	1908	Poaceae	32.60986	-85.48078
PUR49058	Uromyces antiguanus	Guatemala	1938	Fabaceae	14.56111	-90.73444
PURF3488	Uromyces asclepiadis	Peru	1924	Apocynaceae	-11.233333	-75.483333
PURF3489	Uromyces asclepiadis	Peru	1924	Apocynaceae	-10.046111	-76.621389
PURF3486	Uromyces asclepiadis	Peru	1914	Apocynaceae	-12.05	-77.05
PURF3645	Uromyces bidenticola	Bolivia	1920	Asteraceae	-16.49667	-68.13
PUR50338	Uromyces bonariensis	Guatemala	1941	Amaranthaceae	15.593558	-90.217024
PURF2800	Uromyces bonariensis	Venezuela	1932	Amaranthaceae	10.500139	-66.893838
PURF8877	Uromyces bonariensis	Trinidad	1921	Amaranthaceae	10.5	-61.25
PURF2687	Uromyces bunsteri	Chile	1919	Iridaceae	-35.758046	-71.407898
PURN2546	Uromyces clarus	Bolivia	1920	Amaranthaceae	-16.5	-68.15
PUR89105	Uromyces clignyi	Brazil	1984	Poaceae	-19.466721	-44.172511
PUR11667	Uromyces clignyi	Cuba	1917	Poaceae	23.131944	-82.364167
PURF19529	Uromyces commelinae	Argentina	1969	Commelinaceae	-34.809538	-57.984552
PUR52266	Uromyces commelinae	Trinidad	1951	Commelinaceae	10.5	-61.25
PURF2563	Uromyces commelinae	Argentina	1906	Commelinaceae	-34.575987	-58.425245
PURF16265	Uromyces coronatus	Japan	1958	Poaceae	34.666667	132.7
PURF19059	Uromyces costaricensis	Brazil	1979	Poaceae	-19.466721	-44.172511
PURF19059-2	Uromyces costaricensis	Brazil	1979	Poaceae	-19.466721	-44.172511
PUR64079	Uromyces costaricensis	Mexico	1971	Poaceae	20.013095	-97.531148
PURF12985	Uromyces costaricensis	Trinidad	1949	Poaceae	10.5	-61.25
PURF9847	Uromyces crassipes	Bolivia	1941	Polygonaceae	-17.055929	-65.565918
PURF2366	Uromyces cuspidatus	Bolivia	1920	Poaceae	-16.49667	-68.13
PURF2367	Uromyces cuspidatus	Bolivia	1920	Poaceae	-16.49667	-68.13
PURF2381	Uromyces cuspidatus	Bolivia	1920	Poaceae	-16.49667	-68.13
PUR12160	Uromyces dactylidis	USA	1922	Poaceae	37.225573	-80.397461
PURF17236	Uromyces danthoniae	New Zealand	1949	Poaceae	-44.842968	169.822021
PURF10892	Uromyces ehrhartae	Australia	1943	Poaceae	-27.46785	153.02801
PURF2389 (PUR69289)	Uromyces epicampis	Bolivia	1920	Poaceae	-15.76667	-68.63333
PUR64614	Uromyces epicampis	Mexico	1971	Poaceae	24.01699	-104.49989
PURF2387	Uromyces epicampis	Chile	1919	Poaceae	-35.758046	-71.407898
PURF2397	Uromyces epicampis	Ecuador	1920	Poaceae	-0.19457	-78.49301
PURF2388	Uromyces epicampis	Bolivia	1920	Poaceae	-15.76667	-68.63333
PUR78615	Uromyces eragrostidis	Argentina	1946	Poaceae	-34.921454	-57.954533
PURF11715	Uromyces eragrostidis	Argentina	1946	Poaceae	-34.921454	-57.954533
PURF16902	Uromyces eragrostidis	Argentina	1946	Poaceae	-34.921454	-57.954533
PURF2358	Uromyces eragrostidis	Bolivia	1920	Poaceae	-17.055929	-65.565918
PURF2361	Uromyces eragrostidis	Bolivia	1920	Poaceae	-17.055929	-65.565918
PURF2362	Uromyces eragrostidis	Bolivia	1920	Poaceae	-16.49667	-68.13
PURF10662	Uromyces euphorbiae	Colombia	1941	Euphorbiaceae	6.25184	-75.563591
PURF3340	Uromyces euphorbiae	Trinidad	1921	Euphorbiaceae	10.5	-61.25
PUR11683	Uromyces graminicola	USA	1922	Poaceae	25.78165	-80.21667
PURF2925	Uromyces hedysari-paniculati	Trinidad	1921	Fabaceae	10.5	-61.25
PURN15342	Uromyces hedysari-paniculati	Guyana	2013	NA	6.816	-58.1618
PUR42945	Uromyces holmbergii	USA	1923	Rubiaceae	18.377205	-66.042793
PURF2794	Uromyces iresines	Ecuador	1920	Amaranthaceae	-0.19457	-78.49301
PURN2544	Uromyces iresines	Ecuador	1975	Amaranthaceae	-0.167606	-78.45071
PURF2573	Uromyces junci	Bolivia	1920	Juncaceae	-17.118938	-65.950439
PURF19505	Uromyces linearis	Nigeria	1975	Poaceae	6.8561	7.3927
PURF2547	Uromyces magellanicus	Chile	1906	Cyperaceae	-53.130267	-70.853963
PURF18709c	Uromyces manihotis	Brazil	1978	Euphorbiaceae	-20.756822	-42.876638
PURN1206	Uromyces minutus	USA	1978	Cyperaceae	31.243787	-90.453154
PURF3434	Uromyces myrsines	Bolivia	1892	Primulaceae	-15.507659	-67.88327
PURF3437	Uromyces myrsines	Bolivia	1920	Primulaceae	-16.139956	-67.724731
PUR15885	Uromyces neurocarpi	El Salvador	1922	Fabaceae	13.844282	-89.917114
PURF16914	Uromyces niteroyensis	Argentina	1898	Poaceae	-40.79828	-62.980972
PURF2436	Uromyces niteroyensis	Uruguay	1922	Poaceae	-34.85806	-56.17083
PURF2506	Uromyces oblectaneus	Brazil	1922	Cyperaceae	-22.398698	-48.864444
PURF15111	Uromyces peglerae	Philippines	1925	Poaceae	16.8801	120.8477
PURF4600	Uromyces pencanus	Argentina	1922	Poaceae	-31.088407	-64.489869
PURF9468	Uromyces pencanus	Argentina	1937	Poaceae	-34.921454	-57.954533
PURF2406	Uromyces pencanus	Chile	1919	Poaceae	-38.736248	-72.616394
PURF2407	Uromyces pencanus	Chile	1920	Poaceae	-41.870699	-73.81622
PURF2408	Uromyces pencanus	Chile	1919	Poaceae	-36.81297	-73.04846
PURF2409	Uromyces pencanus	Chile	1919	Poaceae	-35.758046	-71.407898
PUR51697	Uromyces rhynchosporae	Honduras	1947	Cyperaceae	14.054836	-86.85
PURN5064	Uromyces rhynchosporae	Papua New Guinea	1939	Cyperaceae	-7.018232	146.94812
PUR50437	Uromyces scleriae	Guatemala	1941	Cyperaceae	15.593558	-90.217024
PURF14684	Uromyces scleriae	Trinidad	1952	Cyperaceae	10.5	-61.25
PURF17745	Uromyces setariae-italicae	Argentina	1885	Poaceae	-26.266307	-60.983398
PURF18304	Uromyces setariae-italicae	Argentina	1881	Poaceae	-26.177534	-58.178139
PURF4897	Uromyces setariae-italicae	Trinidad	1921	Poaceae	10.5	-61.25
PURF2453	Uromyces setariae-italicae	Peru	1914	Poaceae	-5.533333	-74.633333
PURF2465	Uromyces setariae-italicae	Peru	1920	Poaceae	-5.533333	-74.633333
PURN15329	Uromyces setariae-italicae	Bolivia	2016	Poaceae	15.560555	-67.32166
PUR54761	Uromyces setariae-italicae	USA	1956	Poaceae	29.959118	-82.928183
PURF2587	Uromyces silphii	Chile	1919	Juncaceae	-35.758046	-71.407898
PUR88382	Uromyces silphii	Canada	1925	Juncaceae	51.483333	-78.766667
PUR50994	Uromyces sp.	USA	1944	Cyperaceae	29.025819	-80.972
PURF10361	Uromyces striatus	Argentina	1941	Fabaceae	-31.621051	-60.697601
PURF2417	Uromyces tenuicutis	Bolivia	1920	Poaceae	-17.055929	-65.565918
PURF2418	Uromyces tenuicutis	Bolivia	1920	Poaceae	-16.49667	-68.13
PURF2416	Uromyces tenuicutis	Chile	1919	Poaceae	-35.711578	-71.334456
PURF2420	Uromyces tenuicutis	Ecuador	1920	Poaceae	-0.19457	-78.49301
PURF2427	Uromyces tenuicutis	Trinidad	1921	Poaceae	10.5	-61.25
PURN15498	Uromyces tenuicutis	Guyana	2003	Poaceae	6.50357393	-58.2526539
PUR65124	Uromyces tenuistipes	Mexico	1974	Fabaceae	16.185549	-92.097961
PUR38665	Uromyces tranzschelii	USA	1908	Euphorbiaceae	39.74249	-105.51361
PURF3167	Uromyces trifolii	Bolivia	1920	Fabaceae	-17.118938	-65.950439
PUR15359	Uromyces trifolii-repentis	USA	1915	Fabaceae	41.023584	-73.564651
PURF3131	Uromyces trifolii-repentis	Bolivia	1920	Fabaceae	-15.76667	-68.63333
PURF3137	Uromyces trifolii-repentis	Bolivia	1920	Fabaceae	-16.49667	-68.13
PURF3421	Uromyces triquetus	Chile	1920	Hypericaceae	-35.758046	-71.407898
PUR87214	Uromyces unioniensis	Brazil	1983	Fabaceae	-21.229178	-44.980742
PURF16917	Uromyces viciae-fabae	Ecuador	1962	Fabaceae	-0.19457	-78.49301
PURF3626	Uromyces wulffiae-stenoglossae	Trinidad	1921	Asteraceae	10.5	-61.25
PURF3629	Uromyces wulffiae-stenoglossae	Trinidad	1913	Asteraceae	10.5	-61.25
PURN16392	Uromyces yurimaguensis	Peru	2016	Fabaceae	-8.53333	-74.75
PUR7334	Uropyxis diphysae	Guatemala	1916	Fabaceae	15.454542	-90.438965
PURN8678	Uropyxis rickiana	Argentina	1992	Bignoniaceae	-26.824144	-65.2226
PURN8681	Uropyxis rickiana	Argentina	1997	Bignoniaceae	-25.796929	-64.970939
